# Supplementary material for: Identification of key genes and modules in response to Cadmium stress in different rice varieties and stem nodes by weighted gene co-expression network analysis
Source: Sci Rep. 2020 Jun 12;10:9525. doi: 10.1038/s41598-020-66132-4 (PMC7293223; doi:10.1038/s41598-020-66132-4)
Supplement: Supplementary file 4 — Supplementary information4. [file 41598_2020_66132_MOESM4_ESM.xlsx]

## Sheet: Sheet1
Tittle: Identification of key genes and modules related to Cadmium accumulation in Rice stem by weighted gene co-expression network analysis
Authors: Qi Wang, Xiannan Zeng, Qiulai Song, Yu Sun, Yanjiang Feng, Yongcai Lai
Supplementary Table 2 GO and KEGG enrichment analysis results
C-S315-A vs T-S315-A
Class	GO_Name	GO_ID	GO_Level	P_value	EnrichmentScore	HitsGenesCountsInSelectedSet	HitsGenesCountsInBackground	AllGenesCountsInSelectedSet	AllGenesCountsInBackground	GenesOfSelectedSetInGOterm	corrected p-value(BH method)
Molecular function	DNA-binding transcription factor activity	GO:0003700	3	0.000138439	2.45714	21	700	210	17200	OS08G0101100,OS06G0565200,OS01G0185900,OS03G0745000,OS01G0733200,OS06G0592500,OS04G0568700,OS05G0589200,OS08G0157600,OS11G0154900,OS09G0526600,OS02G0232000,OS01G0542700,OS09G0489200,OS08G0546800,OS07G0640900,OS02G0649300,OS10G0419300,OS08G0196700,OS02G0558700,OS05G0586600,	0.0400089
Molecular function	sequence-specific DNA binding	GO:0043565	6	0.000269157	2.85714	15	430	210	17200	OS06G0565200,OS01G0185900,OS03G0745000,OS01G0733200,OS06G0592500,OS01G0159000,OS04G0568700,OS11G0154900,OS09G0526600,OS02G0232000,OS01G0542700,OS08G0546800,OS07G0640900,OS02G0649300,OS10G0419300,	0.0388931
Molecular function	transcription regulator activity	GO:0140110	2	0.000480475	2.23958	21	768	210	17200	OS08G0101100,OS06G0565200,OS01G0185900,OS03G0745000,OS01G0733200,OS06G0592500,OS04G0568700,OS05G0589200,OS08G0157600,OS11G0154900,OS09G0526600,OS02G0232000,OS01G0542700,OS09G0489200,OS08G0546800,OS07G0640900,OS02G0649300,OS10G0419300,OS08G0196700,OS02G0558700,OS05G0586600,	0.0462857
Biological process	response to heat	GO:0009408	5	5.58006e-10	8.06385	15	153	195	16039	OS02G0259900,OS03G0237500,OS02G0181900,OS02G0758000,OS01G0733200,OS06G0592500,OS01G0184100,OS04G0538000,OS08G0500700,OS06G0266800,OS02G0232000,OS08G0546800,OS06G0682900,OS07G0640900,OS10G0419300,	4.68725e-07
Biological process	response to temperature stimulus	GO:0009266	4	1.00526e-07	3.91673	21	441	195	16039	OS07G0631900,OS02G0781400,OS02G0259900,OS02G0280500,OS03G0237500,OS02G0181900,OS02G0758000,OS01G0733200,OS06G0592500,OS08G0157600,OS01G0184100,OS12G0292400,OS04G0538000,OS08G0500700,OS06G0266800,OS02G0232000,OS04G0234600,OS08G0546800,OS06G0682900,OS07G0640900,OS10G0419300,	4.22209e-05
Biological process	protein folding	GO:0006457	3	0.000156228	3.81757	11	237	195	16039	OS05G0562300,OS04G0352400,OS02G0781400,OS02G0259900,OS03G0237500,OS04G0107900,OS06G0592500,OS06G0253100,OS08G0500700,OS06G0682900,OS04G0675400,	0.0328078
C-S315-B vs T-S315-B
Class	GO_Name	GO_ID	GO_Level	P_value	EnrichmentScore	HitsGenesCountsInSelectedSet	HitsGenesCountsInBackground	AllGenesCountsInSelectedSet	AllGenesCountsInBackground	GenesOfSelectedSetInGOterm	corrected p-value(BH method)
Biological process	response to heat	GO:0009408	5	2.26138e-06	4.97369	13	153	274	16039	OS03G0237500,OS02G0181900,OS02G0758000,OS01G0733200,OS06G0592500,OS01G0184100,OS04G0538000,OS08G0500700,OS02G0232000,OS08G0546800,OS06G0682900,OS10G0419300,OS01G0606900,	0.00116574
Biological process	response to drug	GO:0042493	4	9.66102e-05	3.00187	16	312	274	16039	OS04G0521100,OS01G0945300,OS03G0237500,OS06G0592500,OS03G0188100,OS04G0538000,OS03G0146100,OS09G0517900,OS07G0448200,OS03G0679700,OS06G0682900,OS09G0538400,OS07G0129800,OS01G0225000,OS07G0448100,OS01G0606900,	0.0332017
Biological process	carbohydrate transport	GO:0008643	6	0.000137803	4.6622	9	113	274	16039	OS02G0745100,OS03G0363600,OS02G0574100,OS04G0521100,OS03G0146100,OS11G0594000,OS08G0535200,OS03G0638200,OS07G0448100,	0.0284151
Biological process	response to water deprivation	GO:0009414	6	0.000157746	3.81007	11	169	274	16039	OS04G0521100,OS03G0141200,OS08G0566600,OS01G0225600,OS06G0592500,OS09G0517900,OS08G0500700,OS07G0448200,OS12G0586100,OS08G0441100,OS07G0448100,	0.027106
Biological process	response to water	GO:0009415	5	0.00027331	3.57723	11	180	274	16039	OS04G0521100,OS03G0141200,OS08G0566600,OS01G0225600,OS06G0592500,OS09G0517900,OS08G0500700,OS07G0448200,OS12G0586100,OS08G0441100,OS07G0448100,	0.0402546
Biological process	response to high light intensity	GO:0009644	7	0.000369333	5.25328	7	78	274	16039	OS08G0566600,OS01G0225600,OS03G0237500,OS06G0592500,OS04G0538000,OS06G0682900,OS01G0606900,	0.0475978
C-S47-A vs T-S47-A
Class	GO_Name	GO_ID	GO_Level	P_value	EnrichmentScore	HitsGenesCountsInSelectedSet	HitsGenesCountsInBackground	AllGenesCountsInSelectedSet	AllGenesCountsInBackground	GenesOfSelectedSetInGOterm	corrected p-value(BH method)
C-S47-B vs T-S47-B
Class	GO_Name	GO_ID	GO_Level	P_value	EnrichmentScore	HitsGenesCountsInSelectedSet	HitsGenesCountsInBackground	AllGenesCountsInSelectedSet	AllGenesCountsInBackground	GenesOfSelectedSetInGOterm	corrected p-value(BH method)
Molecular function	tetrapyrrole binding	GO:0046906	4	3.83498e-05	3.22346	16	558	153	17200	OS07G0482900,OS06G0599200,OS03G0603100,OS02G0184900,OS02G0236600,OS09G0275400,OS10G0109300,OS04G0688200,OS06G0294600,OS07G0518100,OS08G0532700,OS09G0346500,OS07G0451300,OS10G0439924,OS03G0226200,OS02G0184700,	0.0105845
Molecular function	heme binding	GO:0020037	5	9.07349e-05	3.14018	15	537	153	17200	OS07G0482900,OS06G0599200,OS03G0603100,OS02G0184900,OS02G0236600,OS09G0275400,OS10G0109300,OS04G0688200,OS06G0294600,OS07G0518100,OS08G0532700,OS07G0451300,OS10G0439924,OS03G0226200,OS02G0184700,	0.0125214
Biological process	oxidation-reduction process	GO:0055114	3	0.000662044	1.88593	28	1804	132	16039	OS07G0482900,OS06G0599200,OS07G0638400,OS03G0603100,OS03G0423300,OS02G0184900,OS02G0236600,OS09G0275400,OS10G0109300,OS06G0602900,OS06G0185100,OS08G0158300,OS01G0850700,OS04G0688200,OS01G0580500,OS06G0294600,OS12G0609500,OS07G0518100,OS08G0532700,OS05G0580000,OS07G0451300,OS10G0439924,OS06G0216200,OS12G0225900,OS02G0184700,OS04G0683850,OS03G0655100,OS04G0179200,	0.0282472
Biological process	defense response	GO:0006952	4	0.00111434	2.30025	17	898	132	16039	OS07G0214300,OS11G0550100,OS09G0327575,OS07G0215500,OS11G0592200,OS12G0467300,OS12G0630200,OS11G0115100,OS10G0570700,OS11G0592000,OS08G0205150,OS02G0617075,OS11G0550500,OS02G0282500,OS10G0132700,OS10G0136500,OS12G0114800,	0.0375357
KEGG enrichment analysis results
C-S315-A vs T-S315-A
Term Name	MainClass	GeneHitsInSelectedSet	AllGenesInSelectedSet	GeneHitsInBackground	AllGenesInBackground	p-value	enrichFactor	GeneListInSelectedSets
00240 Pyrimidine metabolism	A09100 Metabolism	6	23	212	2815	0.00578033	3.4639	[OS05G0499300, OS02G0697400, OS09G0262000, OS07G0677400, OS09G0400400, OS06G0185500]
04016 MAPK signaling pathway - plant	A09130 Environmental Information Processing	6	23	212	2815	0.00578033	3.4639	[OS05G0499300, OS02G0697400, OS09G0262000, OS07G0677400, OS09G0400400, OS06G0185500]
B 09132 Signal transduction	A09130 Environmental Information Processing	6	23	241	2815	0.0107542	3.04709	[OS05G0499300, OS02G0697400, OS09G0262000, OS07G0677400, OS09G0400400, OS06G0185500]
A09130 Environmental Information Processing	A09130 Environmental Information Processing	6	23	241	2815	0.0107542	3.04709	[OS05G0499300, OS02G0697400, OS09G0262000, OS07G0677400, OS09G0400400, OS06G0185500]
B 09104 Nucleotide metabolism	A09100 Metabolism	6	23	274	2815	0.0195557	2.6801	[OS05G0499300, OS02G0697400, OS09G0262000, OS07G0677400, OS09G0400400, OS06G0185500]
00230 Purine metabolism	A09100 Metabolism	6	23	274	2815	0.0195557	2.6801	[OS05G0499300, OS02G0697400, OS09G0262000, OS07G0677400, OS09G0400400, OS06G0185500]
C-S315-B vs T-S315-B
Term Name	MainClass	GeneHitsInSelectedSet	AllGenesInSelectedSet	GeneHitsInBackground	AllGenesInBackground	p-value	enrichFactor	GeneListInSelectedSets
00790 Folate biosynthesis	A09100 Metabolism	6	30	152	2815	0.0045274	3.70395	[OS07G0616800, OS02G0661100, OS06G0222100, OS03G0141200, OS07G0197100, OS02G0106100]
00360 Phenylalanine metabolism	A09100 Metabolism	6	30	152	2815	0.0045274	3.70395	[OS07G0616800, OS02G0661100, OS06G0222100, OS03G0141200, OS07G0197100, OS02G0106100]
00400 Phenylalanine, tyrosine and tryptophan biosynthesis	A09100 Metabolism	6	30	152	2815	0.0045274	3.70395	[OS07G0616800, OS02G0661100, OS06G0222100, OS03G0141200, OS07G0197100, OS02G0106100]
A09190 Not Included in Pathway or Brite	A09190 Not Included in Pathway or Brite	5	30	147	2815	0.0179326	3.19161	[OS07G0572050, OS08G0508800, OS06G0215500, OS07G0572100, OS06G0329900]
B 09191 Unclassified: metabolism	A09190 Not Included in Pathway or Brite	5	30	147	2815	0.0179326	3.19161	[OS07G0572050, OS08G0508800, OS06G0215500, OS07G0572100, OS06G0329900]
99980 Enzymes with EC numbers	A09190 Not Included in Pathway or Brite	5	30	147	2815	0.0179326	3.19161	[OS07G0572050, OS08G0508800, OS06G0215500, OS07G0572100, OS06G0329900]
B 09108 Metabolism of cofactors and vitamins	A09100 Metabolism	7	30	277	2815	0.0231956	2.37124	[OS07G0616800, OS02G0661100, OS08G0508800, OS06G0222100, OS03G0141200, OS07G0197100, OS02G0106100]
A09130 Environmental Information Processing	A09130 Environmental Information Processing	6	30	241	2815	0.0382159	2.3361	[OS10G0394000, OS01G0963000, OS06G0694200, OS01G0962700, OS09G0400400, OS12G0199500]
B 09132 Signal transduction	A09130 Environmental Information Processing	6	30	241	2815	0.0382159	2.3361	[OS10G0394000, OS01G0963000, OS06G0694200, OS01G0962700, OS09G0400400, OS12G0199500]
C-S47-A vs T-S47-A
Term Name	MainClass	GeneHitsInSelectedSet	AllGenesInSelectedSet	GeneHitsInBackground	AllGenesInBackground	p-value	enrichFactor	GeneListInSelectedSets
C-S315-B vs T-S315-B
Term Name	MainClass	GeneHitsInSelectedSet	AllGenesInSelectedSet	GeneHitsInBackground	AllGenesInBackground	p-value	enrichFactor	GeneListInSelectedSets
00240 Pyrimidine metabolism	A09100 Metabolism	6	20	212	2815	0.00268666	3.98349	[OS02G0626600, OS08G0532700, OS10G0109300, OS07G0638400, OS02G0236600, OS04G0688200]
04016 MAPK signaling pathway - plant	A09130 Environmental Information Processing	6	20	212	2815	0.00268666	3.98349	[OS02G0626600, OS08G0532700, OS10G0109300, OS07G0638400, OS02G0236600, OS04G0688200]
B 09132 Signal transduction	A09130 Environmental Information Processing	6	20	241	2815	0.00513532	3.50415	[OS02G0626600, OS08G0532700, OS10G0109300, OS07G0638400, OS02G0236600, OS04G0688200]
A09130 Environmental Information Processing	A09130 Environmental Information Processing	6	20	241	2815	0.00513532	3.50415	[OS02G0626600, OS08G0532700, OS10G0109300, OS07G0638400, OS02G0236600, OS04G0688200]
00230 Purine metabolism	A09100 Metabolism	6	20	274	2815	0.00962935	3.08212	[OS02G0626600, OS08G0532700, OS10G0109300, OS07G0638400, OS02G0236600, OS04G0688200]
B 09104 Nucleotide metabolism	A09100 Metabolism	6	20	274	2815	0.00962935	3.08212	[OS02G0626600, OS08G0532700, OS10G0109300, OS07G0638400, OS02G0236600, OS04G0688200]
A09100 Metabolism	A09100 Metabolism	15	20	1367	2815	0.0147991	1.54444	[OS06G0185100, OS02G0236600, OS04G0309600, OS06G0229800, OS03G0655100, OS02G0626600, OS08G0532700, OS10G0109300, OS07G0638400, OS05G0580000, OS03G0708000, OS02G0169700, OS04G0688200, OS06G0133000, OS04G0614500]
B 09181 Protein families: metabolism	A09180 Brite Hierarchies	6	20	342	2815	0.0270082	2.4693	[OS06G0185100, OS05G0476200, OS03G0214100, OS02G0169700, OS03G0810100, OS02G0797400]
B 09108 Metabolism of cofactors and vitamins	A09100 Metabolism	5	20	277	2815	0.0400877	2.54061	[OS04G0309600, OS05G0580000, OS03G0708000, OS06G0229800, OS06G0133000]
