# Supplementary material for: Identification of key genes and modules in response to Cadmium stress in different rice varieties and stem nodes by weighted gene co-expression network analysis
Source: Sci Rep. 2020 Jun 12;10:9525. doi: 10.1038/s41598-020-66132-4 (PMC7293223; doi:10.1038/s41598-020-66132-4)
Supplement: Supplementary file 5 — Supplementary information5. [file 41598_2020_66132_MOESM5_ESM.xlsx]

## Sheet: Sheet1
Tittle: Identification of key genes and modules related to Cadmium accumulation in Rice stem by weighted gene co-expression network analysis
Authors: Qi Wang, Xiannan Zeng, Qiulai Song, Yu Sun, Yanjiang Feng, Yongcai Lai
Supplementary Table 3 Expression of differentially expressed genes (DEGs)
id	Description	C-S315-A_1	C-S315-A_2	C-S315-A_3	T-S315-A_1	T-S315-A_2	T-S315-A_3	C-S315-B_1	C-S315-B_2	C-S315-B_3	T-S315-B_1	T-S315-B_2	T-S315-B_3	C-S47-A_1	C-S47-A_2	C-S47-A_3	T-S47-A_1	T-S47-A_2	T-S47-A_3	C-S47-B_1	C-S47-B_2	C-S47-B_3	T-S47-B_1	T-S47-B_2	T-S47-B_3
OS07G0654450	Hypothetical conserved gene. (Os07t0654450-00)	0.296814	0	0	0.436909	0.297085	0.291189	0.581513	1.46977	1.38728	2.02364	1.01863	1.98546	0	0.316955	0.638903	0.158938	0.157317	0	1.45777	1.28016	3.17172	2.87357	3.08253	2.62599
OS01G0775500	Mannose-binding lectin domain containing protein. (Os01t0775500-01)	15.1586	16.7285	16.4397	12.1405	13.3391	14.0582	57.2627	56.5218	52.4971	45.5093	48.5966	50.2222	15.3992	16.2264	13.7094	19.5249	18.7339	25.5956	64.4536	53.1197	69.0137	76.4992	80.4474	71.5331
OS03G0360300	Conserved hypothetical protein. (Os03t0360300-01)	147.682	159.979	154.923	178.622	205.457	207.213	653.759	698.844	671.233	439.29	451.252	430.082	169.663	205.785	143.608	167.383	188.425	216.719	657.604	730.203	669.97	600.457	581.286	656.972
OS03G0188500	Glutelin family protein. (Os03t0188500-01)	11.1181	6.63869	5.7201	19.7536	12.8232	16.9893	0.618327	1.91023	4.22009	2.95767	1.53163	2.67022	6.96833	5.52264	5.93355	7.29684	3.9666	5.11975	2.93281	6.54089	2.74563	4.85133	1.31779	2.69423
OS12G0514500	Similar to Heat-shock protein precursor. (Os12t0514500-01);Similar to ATP binding. (Os12t0514500-02);Similar to ATP binding. (Os12t0514500-03)	77.0293	69.8461	72.8223	30.7608	29.8471	29.845	83.0395	81.8435	90.7611	37.2438	39.3296	29.8463	18.5878	19.0878	20.5841	22.1256	23.3498	23.6115	28.5831	32.6481	28.3938	32.0328	29.0374	29.4691
OS01G0924966	Auxin responsive SAUR protein family protein. (Os01t0924966-00)	0	0.187399	0.174331	0.716416	1.44423	0.529181	0.357918	0.182744	0.667302	0.920113	0.763773	0	0.72134	0.54401	0.182404	0.743658	0.922133	0.565142	1.31054	3.98196	3.08807	2.426	2.40844	2.20818
OS04G0480700	Cytochrome P450 family protein. (Os04t0480700-01)	0.493211	0.774143	0.123024	0.127509	0.0639668	0	3.34375	4.04029	4.21262	2.84697	3.12215	2.8327	0.53028	0.912574	0.598554	0.725733	0.525062	1.00228	2.09388	1.68813	2.11117	2.25037	5.02738	4.15331
OS12G0613250	Similar to BTB/POZ; Superoxide dismutase, copper/zinc binding; NPH3. (Os12t0613250-00)	0.465203	0.63963	0.343468	0.267341	0.634125	0.584507	0.205209	0	0.142625	0.119734	0.18337	0.0297307	0.823993	0.762953	1.02037	1.17013	1.84538	1.76871	0.0303218	0	0.182606	0.327096	0.0616828	0.21699
OS01G0191700	Similar to Pyrophosphate-fructose-6-phosphate 1-phosphotransferase-like protein (Pyrophosphate-dependent phosphofructo-1-kinase-like protein). (Os01t0191700-01)	193.161	201.916	198.482	59.0597	61.2431	55.4257	317.638	284.27	337.528	88.0894	95.5199	99.1941	41.4929	39.9613	47.623	38.8142	40.3288	36.6221	43.7326	35.9549	46.3295	49.1973	46.384	49.015
OS02G0640800	Similar to Carbonyl reductase 1. (Os02t0640800-01);Similar to Carbonyl reductase 1. (Os02t0640800-02);Similar to carbonyl reductase 1. (Os02t0640800-03)	0	0	0	0	0	0	0.227545	0.57075	0.16887	0.0476685	0.0972101	0.0930458	0	0	0.1981	0.147376	0.145927	0.0494489	0.194486	0.0457516	0	0	0.0977156	0
OS04G0369066	Similar to H0607F01.7 protein. (Os04t0369066-00)	0	0	0	0	0	0	0.113057	0.037893	0.132539	0.415037	0.0766202	0.292798	0	0	0	0	0	0	0	0	0	0	0.0785638	0
OS02G0194400	Similar to Receptor-like kinase (Fragment). (Os02t0194400-01);Leucine-rich repeat receptor-like kinase, Target gene of microRNA390, Cadmium stress response (Os02t0194400-02)	2.04996	0.77638	1.50711	1.09401	1.87004	1.79346	2.29607	1.77226	2.0041	1.92469	1.54762	1.82215	0.346661	0.627736	0.462266	0.172271	0.680978	0.749209	0.69182	0.645184	0.459956	0.71982	0.703439	0.52867
OS04G0632000	Non-protein coding transcript. (Os04t0632000-01);Hypothetical protein. (Os04t0632000-02)	0.18775	0.0766891	0.186693	0.112876	0.188108	0.186081	0.11386	0.0772518	0.0464201	0.0766229	0.0386786	0	0.194663	0.154696	0.117739	0.0783274	0.192833	0.116196	0	0.115253	0	0.0377602	0.0394869	0
OS04G0581700	Similar to predicted protein. (Os04t0581700-01)	3.85197	3.31384	4.25648	11.7839	12.5088	7.73694	2.59257	5.27453	4.80392	20.0811	21.1688	17.6189	8.58072	8.16837	8.18202	13.8026	5.65448	14.0731	7.74246	12.0878	6.39462	12.7376	11.5215	16.2997
OS06G0513050	Conserved hypothetical protein. (Os06t0513050-01)	7.61144	5.52432	5.51323	9.06651	5.74551	14.5221	0	0	0	0	0	0	10.3385	10.7421	7.0054	24.5891	23.6758	23.2192	0	0	0	0	0	0
OS04G0454200	Similar to Monosaccharide transporter 1. (Os04t0454200-01)	0	0	0.0624143	0.258307	0	0.128792	0.19659	0.267983	0.826429	0.204831	0	0.0701674	0.135013	0.0662956	0.135829	0.942494	0.400527	0.536884	0.624399	0.791313	1.78937	1.00666	0.546334	0.752086
OS05G0531000	A member of S40 gene family, Leaf senescence, "Regulation of crosstalk among abiotic, biotic and developmental senescence" (Os05t0531000-01)	12.8606	6.27799	3.41471	3.34934	1.53245	1.37383	8.39453	10.3278	8.95339	4.745	5.4518	4.63444	4.2963	2.27185	3.4368	2.00147	0.707607	2.90642	2.78558	1.04416	1.72196	2.46592	0.583914	2.32401
OS01G0141600	Protein of unknown function DUF647 family protein. (Os01t0141600-01)	0.850028	0.741593	1.3033	1.92058	1.19827	1.24783	2.01221	2.01245	2.47662	3.10991	2.44419	1.86503	3.13773	2.82943	4.28584	3.91709	4.6376	4.48198	7.47585	7.56317	5.34435	7.1491	6.36183	5.50535
OS07G0569166	Conserved hypothetical protein. (Os07t0569166-01)	0.16677	0.171595	0.139991	0.116326	0.117988	0.281489	0	0.0225969	0.0272974	0	0.0232818	0.0454414	0.287333	0.286359	0.659487	0.0967633	0.0958874	0.633945	0.115683	0.11089	0.141364	0.0695431	0.142558	0.0480245
OS01G0514700	Serine/threonine protein kinase-related domain containing protein. (Os01t0514700-01)	17.3868	15.4946	13.6378	15.8749	12.9485	17.9882	2.16625	2.69908	2.73198	2.85103	3.23299	2.78802	15.2208	17.6018	20.7069	18.5961	19.1502	19.9001	4.36148	4.04703	6.26285	4.38907	5.95977	5.79335
OS09G0402300	Phosphatidylinositol-4-phosphate 5-kinase family protein. (Os09t0402300-01)	28.782	31.3067	24.4284	14.0114	16.2855	13.0326	53.5182	50.7426	53.6521	34.4936	33.1479	34.1996	7.60728	5.51616	6.84779	7.54879	6.75995	7.55207	10.0399	10.6237	9.49644	10.9392	11.7043	10.2017
OS07G0562700	Similar to Type III chlorophyll a/b-binding protein (Fragment). (Os07t0562700-01);Similar to Type III chlorophyll a/b-binding protein (Fragment). (Os07t0562700-02)	674.762	663.974	686.525	366.804	349.39	337.074	1249.09	1240.04	1211.76	937.787	896.027	972.646	148.753	146.934	148.795	165.003	172.054	179.331	176.013	222.777	190.886	275.299	262.789	274.214
OS04G0648600	Similar to H0821G03.14 protein. (Os04t0648600-01)	0.846858	1.32193	0.168967	0	0.346393	0	0	0	0	0	0	0.278619	0	0.178574	0.0906401	0.535188	0.44221	0.272173	0	0	0	0	0	0
OS07G0575700	Similar to Lectin-like receptor kinase 7;2. (Os07t0575700-01)	0.598879	1.08603	2.38135	1.13495	1.30629	0.691559	4.94395	4.32722	5.66923	4.85286	4.7464	5.29419	3.77239	2.42569	2.98469	2.48851	2.49857	3.74443	3.26934	3.73047	4.0549	5.48301	6.29322	5.73226
OS02G0570700	Cytochrome P450 family protein. (Os02t0570700-01)	0.646394	2.42166	8.97891	1.47284	1.22498	3.08358	1.49017	0.369418	1.48293	2.14753	2.78908	2.43479	13.2666	14.0507	14.2463	18.7358	12.3843	16.8197	6.33573	4.96681	5.59268	16.1692	18.0497	15.5453
OS01G0372400	Glutathione S-transferase, C-terminal-like domain containing protein. (Os01t0372400-01)	2.00677	1.58516	2.20821	0.477019	1.31396	1.18562	17.0001	14.073	12.3726	9.86478	6.94362	6.61007	0.249148	0.367826	0	0.616685	0.975869	0.868242	1.636	3.75228	2.33602	3.76371	3.88715	7.27299
OS04G0432000	Similar to Serine/threonine-protein kinase SAPK7. (Os04t0432000-01);Serine/threonine protein kinase, Hyperosmotic stress response (Os04t0432000-02)	15.8612	18.7361	18.8731	35.4536	33.4572	39.8598	3.65882	3.50233	4.49768	9.77612	9.85689	11.148	54.0775	56.7902	59.004	57.4674	59.9889	72.2155	43.3172	46.8108	45.6006	50.7795	55.6504	50.1269
OS04G0458400	Conserved hypothetical protein. (Os04t0458400-01)	20.8946	23.015	30.0864	24.5049	29.6671	24.3918	25.9763	23.4935	27.1605	25.2406	25.8012	27.0998	0	0.845554	0	0	0	0	1.07966	0	0	0	0.146777	0
OS07G0534500	Gnk2-homologous domain domain containing protein. (Os07t0534500-01)	0	0	0	0.140132	0.11877	0.0234535	0.181639	0.275984	0.27093	0.641964	0.630977	0.69713	0.308317	0.164734	0.0478602	0.310149	0.0706173	0.1421	0.810734	0.668746	0.874664	1.06845	0.823036	1.07178
OS04G0249900	Hypothetical gene. (Os04t0249900-01)	0	1.95933	0.590958	2.37452	1.81321	1.191	1.33584	0.7491	1.07994	0.598132	0.449829	0.299126	0.329549	1.13781	0.498749	2.12225	0.480727	0	0.302851	0.750879	0.163642	0	0.165801	0
OS02G0188000	UDP-glucuronosyl/UDP-glucosyltransferase family protein. (Os02t0188000-01)	11.965	8.69288	15.1203	9.35631	10.2381	9.39428	67.1086	60.7886	63.9655	23.9343	23.8454	22.4562	8.67593	6.3149	7.70014	7.29888	11.1167	12.0824	11.5406	11.3286	10.0154	14.3512	11.3599	9.70886
OS01G0391100	Hypothetical gene. (Os01t0391100-01);Hypothetical protein. (Os01t0391100-02);Hypothetical protein. (Os01t0391100-03)	1.69722	3.31273	3.38447	2.7364	1.47314	1.53817	0.96656	1.03323	0.0348285	0.0294719	0.0748833	0.226951	2.11381	1.74921	3.70902	5.25694	6.67052	5.37891	0.274216	1.31767	1.00558	2.88584	3.30567	3.66093
OS08G0193100	Polyprenyl synthetase-related domain containing protein. (Os08t0193100-01)	0.578076	0.192291	0.633226	0.964943	0.908654	0.970627	0.108817	0.0367355	0.349626	0.184471	0.600426	0.581475	1.01993	1.02394	0.7726	1.64121	1.46685	1.2686	0.738717	0.425261	0.378428	0.520327	0.382231	0.733461
OS10G0389100	Red chlorophyll catabolite reductase, Truncated copy of OsRCCR1 (Os10t0389100-01)	2.32376	3.11323	2.54905	1.96015	0.649229	1.72499	0.879731	2.70241	2.22906	1.58486	0.69295	1.87446	0.69319	0.447691	0	0.45404	0.895544	0.458219	0.231062	0	0.226789	0.212633	1.37716	0.464117
OS01G0153700	Conserved hypothetical protein. (Os01t0153700-01)	5.32439	6.54868	4.98833	4.846	5.2071	6.11838	1.88173	1.54487	2.06539	2.63324	2.62995	2.5974	0.612593	0.0277687	0.563375	2.58805	2.81575	1.46007	0.224389	0.110658	0.196238	0.443269	0.536672	0.994135
OS06G0491300	Hypothetical conserved gene. (Os06t0491300-01)	10.0542	8.41372	7.51228	7.8563	6.08861	5.71172	3.52701	3.14142	2.81938	4.07268	3.56613	3.41056	0.613335	0.241841	0.457976	3.2548	1.53871	2.61275	0.27056	0.400197	0.0397534	0.660641	1.37369	1.21435
OS05G0501400	Similar to Receptor-like protein kinase 5. (Os05t0501400-01)	15.6743	13.9424	14.1201	12.8472	11.4927	14.5546	0.1322	0.172684	0.0912383	0.17167	0.291126	0.151162	36.8606	30.1735	36.3241	26.8067	26.288	20.9377	1.22759	1.6901	1.76521	0.645524	0.91985	0.631249
OS04G0457300	Similar to H0523F07.12 protein. (Os04t0457300-01)	0.800068	1.78795	0.620231	3.12853	4.50618	3.79281	8.41868	9.69095	9.75406	8.61809	9.42913	10.1358	3.0686	5.31402	4.64955	9.00795	12.6857	13.6723	13.9197	14.057	13.1904	16.0422	12.2854	14.6101
OS04G0472300	PLC-like phosphodiesterase, TIM beta/alpha-barrel domain domain containing protein. (Os04t0472300-01);Hypothetical conserved gene. (Os04t0472300-02)	37.3683	35.7072	30.1082	52.6257	37.4596	50.9446	0.0953024	0.277854	0.33143	0.352162	0.44042	0.570965	13.3906	11.3236	16.8276	11.6734	15.1634	13.1111	0.138705	0.556733	0.321142	0.564011	0.289461	0.445851
OS01G0793900	Conserved hypothetical protein. (Os01t0793900-01)	5.37698	8.74764	4.87182	8.21332	3.22224	2.86212	8.98143	7.34197	11.3052	10.1536	6.22998	8.74373	1.11277	0.913363	1.32838	1.23061	2.33947	3.82901	2.54612	3.08318	2.66094	3.81854	4.26586	5.91265
OS11G0141400	Similar to EF hand family protein, expressed. (Os11t0141400-01)	3.69889	6.23312	3.51112	6.06137	8.46741	8.51479	21.15	19.3943	17.5192	25.8162	23.4583	25.3414	24.0087	27.8232	27.692	13.2685	17.7854	17.1195	41.6676	60.9864	36.9945	31.9839	39.3034	42.3228
OS01G0726400	MADS box transcription factor, Regulation of floral organ identity (Os01t0726400-01)	28.0432	27.399	26.9357	27.9942	32.8333	24.6688	2.12921	2.05629	1.65616	2.4697	1.59369	2.4681	10.3204	12.9988	12.9065	18.8787	19.1491	20.3593	2.28691	3.35821	1.51782	2.29004	2.64187	1.31926
OS06G0134466	Hypothetical conserved gene. (Os06t0134466-01)	6.49941	8.71094	6.86334	10.2642	10.1106	11.0491	4.88623	7.52529	6.05262	9.06252	9.19269	6.61087	1.26226	1.73867	2.93695	7.05047	6.28782	4.43495	2.54499	3.79664	2.85216	6.73171	5.58992	6.2007
OS11G0685400	Hypothetical conserved gene. (Os11t0685400-01)	0	0	0	0	0	0.0627052	0	0	0	0	0	0	10.3024	12.8898	14.0379	16.6526	15.93	12.5592	9.76965	6.09368	10.4937	12.5384	15.2117	16.7957
OS04G0405500	Conserved hypothetical protein. (Os04t0405500-01)	57.953	42.8648	48.512	38.7191	38.3752	46.8779	0.223621	0.573428	0.564149	2.65844	0.941105	1.5429	71.4103	59.4637	82.7421	59.2947	53.417	46.0968	0.833411	1.24596	1.23444	1.07087	1.28482	0.818959
OS08G0487100	Similar to BZIP transcription factor BZI-2. (Os08t0487100-01)	13.9236	11.4691	12.0033	4.51032	3.78689	3.79411	5.22253	4.20898	7.34645	1.26231	1.20566	1.33505	2.56024	2.92699	2.15047	1.88759	3.46901	3.71693	1.53133	1.10511	1.22239	1.31776	1.46649	0.702208
OS03G0794200	Similar to N-acetyltransferase. (Os03t0794200-00)	0.963198	0.617156	0.572194	0	0.593826	2.16271	5.94652	7.0744	6.7172	2.8837	3.21736	2.53666	0.597003	0.194405	0.199359	0.791442	0.588743	1.41253	1.05886	1.101	1.37293	3.14863	1.99699	1.60497
OS09G0272600	Conserved hypothetical protein. (Os09t0272600-01)	3.24632	3.01224	1.60141	2.6681	3.60364	2.6538	0	0	0.640758	3.0163	1.42404	2.45239	6.29452	4.43299	6.5894	6.91731	4.75973	13.094	1.42461	1.04479	0.579357	2.9038	5.73805	2.98349
OS01G0854400	Conserved hypothetical protein. (Os01t0854400-01)	0.177698	0.927211	0.522419	1.07037	1.08486	0.53283	1.07167	0.362998	0	0.553317	0.381497	0.185406	2.91324	1.62934	1.84115	0.555677	2.22021	1.12579	1.68936	1.14768	0.733545	1.05899	0	0.375887
OS02G0628200	Protein of unknown function DUF250 domain containing protein. (Os02t0628200-01);Similar to Integral membrane protein like. (Os02t0628200-02)	2.25466	3.81495	2.65733	5.79486	4.7709	2.68711	0.120593	0	0.156187	0.123382	0.175894	0.123905	2.19403	1.26451	0.838709	1.218	1.8139	2.73318	0.373165	0.146008	0.251398	0.246164	0.037814	0
OS01G0685300	Conserved hypothetical protein. (Os01t0685300-01)	0.269624	0.0694905	0.067764	0.207914	1.45587	1.29614	0	0	0.354717	0.0712253	0.215412	0	0.58569	1.02066	0.0737294	0.655336	0.582452	1.49228	0.217868	0.0744322	0.146898	0.0710359	0	0.0756656
OS07G0599500	Hypothetical protein. (Os07t0599500-01)	12.6514	9.66407	12.0708	7.72308	9.44348	7.27659	37.0724	31.6694	39.6624	28.6684	37.3302	26.8865	0	0	0	0.370348	0	0	0.846247	0.239877	0.0742303	3.00754	0	0.62459
OS07G0118000	Hypothetical conserved gene. (Os07t0118000-00)	0.034001	0.134659	0	0.0327844	0	0.0985461	0	0	0.037687	0	0	0	0	0	0	0.438466	0.465021	0.0983016	0	0.0618807	0	0.0329876	0	0.0673052
OS05G0560100	Similar to Pollen-specific kinase partner protein. (Os05t0560100-01)	1.52997	0.57446	1.55336	0.715731	1.57599	1.24514	0.045476	0	0	0.0452868	0.0228876	0.111462	0.167295	0.0708812	0.095748	0.592246	0.326144	0.402434	0.0698404	0.0226413	0.118515	0.0929565	0.235452	0.142171
OS02G0649300	HD-ZIP I protein, Transcription activator, Stress response, Panicle development (Os02t0649300-01)	4.20392	2.64828	2.77528	0.115236	0.40386	0.22735	2.9967	2.47057	1.69304	0.51897	0.645186	0.802925	1.62849	0.240265	1.52446	0.669686	0.662871	0.182434	0.290443	0.285537	0.179802	0.286866	0.425245	0.30392
OS08G0481100	Similar to SKIP interacting protein 3 (Fragment). (Os08t0481100-01)	0.285811	0.226158	0.277848	0.195333	0.276532	0.275445	1.14026	1.03945	1.1639	1.37631	1.45844	1.44672	0.87298	0.571793	0.812334	0.473439	0.429054	0.343434	2.42241	2.53545	2.0235	1.93604	2.66304	2.67677
OS02G0468100	Similar to Wax synthase isoform 1. (Os02t0468100-00)	7.45569	1.94986	4.08344	2.34319	1.65354	1.41573	0.949209	0.730254	1.20788	3.35235	3.35461	1.54493	0.122472	0	0.123656	1.7113	2.29757	1.4747	0.506897	0	0.11971	3.97027	2.72821	3.12715
OS11G0649700	Uncharacterised protein family UPF0497, trans-membrane plant subgroup domain containing protein. (Os11t0649700-01)	0.392584	0	0.388558	0.132374	0	0	13.1432	13.1166	13.269	11.0436	11.6988	12.3412	0.139009	0.407935	0.139133	0	0.272346	0.979772	1.55286	2.33969	4.51516	1.29683	2.77824	3.05996
OS03G0208800	Cyclin, C-terminal domain containing protein. (Os03t0208800-00)	0.342754	0.248215	0.286917	0.574691	0.0965274	0.383836	0.747499	0.380299	0.282531	0.330839	0.0961563	0.281112	1.60826	1.11131	0.978926	0.68342	1.25284	1.13197	1.7359	1.98665	2.22457	1.78764	1.5906	2.08757
OS05G0404400	Similar to RPH1 (RESISTANCE TO PHYTOPHTHORA 1). (Os05t0404400-01);Similar to RPH1 (RESISTANCE TO PHYTOPHTHORA 1). (Os05t0404400-02)	1.53951	1.97898	2.13486	1.86415	1.37169	1.65138	5.20583	3.75671	5.703	6.52167	4.68769	4.64636	11.3289	9.59584	10.0925	4.23956	5.59118	5.02879	16.2689	15.6974	14.8983	10.4384	11.5257	8.80186
OS01G0937100	Similar to Xylanase inhibitor precursor (Xylanase inhibitor TAXI-I). (Os01t0937100-01)	8.18146	6.56471	4.01501	9.23161	6.81777	10.1844	1.00995	0.759406	0.926522	0.275412	0.352738	0.351123	7.26412	12.906	9.42021	8.5856	11.0863	6.66209	5.56837	6.0159	4.05545	5.30559	4.12738	4.14217
OS02G0732200	Armadillo-like helical domain containing protein. (Os02t0732200-01)	12.1363	9.57058	8.26452	25.8439	17.9365	23.3333	0.568383	0.862034	0.532757	1.18546	0.956594	1.00088	11.9212	11.2448	14.0836	10.5682	11.3325	10.1141	1.6409	1.50593	1.80535	1.42472	1.7381	1.58916
OS08G0558200	Thioredoxin fold domain containing protein. (Os08t0558200-01)	15.0816	15.5606	12.3698	11.5961	9.82592	10.6137	48.8752	46.2036	50.4325	29.9177	31.8881	32.2767	5.62157	4.47043	5.30442	4.42672	4.74007	3.68337	9.6532	11.5984	11.496	9.49848	8.23175	9.83255
OS03G0757600	UDP-glucuronosyl/UDP-glucosyltransferase family protein. (Os03t0757600-01);Similar to Indole-3-acetate beta-glucosyltransferase. (Os03t0757600-02)	0	0	0.0893672	0.148215	0.413492	0.780651	0.200365	0.116966	0.161635	0.319513	0.432916	0.372754	0.0936309	0.0261478	0	0.410328	0.155794	0.405398	0.13232	0	0.0528589	0	0.0622839	0.0628425
OS06G0159400	Tetratricopeptide-like helical domain containing protein. (Os06t0159400-01)	0.720338	0.451682	0.325356	0.161894	0.244481	0.32227	0	0.0794589	0.0312069	0.235912	0	0.0512971	1.38423	0.952286	0.76976	0.602768	0.489162	0.27658	0.134742	0.182275	0.326899	0.296458	0.218127	0.0818001
OS08G0518900	Chitinase (EC 3.2.1.14). (Os08t0518900-01)	0.305178	2.60751	1.49583	0.867138	0.392208	0.869035	0.672875	1.53844	1.24544	0.213771	0.0439818	0.216143	0.135893	0	0.227273	1.03829	0.26639	0.810038	0	0.0438653	0	0.557808	0.133781	0.538602
OS11G0202600	Similar to OSIGBa0126J24.2 protein. (Os11t0202600-01)	0.334867	0.253308	0.162572	0.320733	0.714971	0.72701	0	0	0	0	0	0	0	0	0	0.348619	0	0	0	0	0	0	0	0
OS07G0159700	Protein kinase, catalytic domain domain containing protein. (Os07t0159700-00)	0.0646992	0.131548	0.0631795	0.0635318	0.38833	0.319619	0	0	0	0.0646837	0.0659722	0	0.263652	0.13091	0.399236	0.0663671	0.130982	0.264654	0	0	0	0	0	0
OS11G0106900	Lateral organ boundaries, LOB domain containing protein. (Os11t0106900-01)	1.04167	1.37261	0.957896	0.727396	0.966232	0.594819	0.245417	0.75635	0.153392	0.124878	0.120399	0	1.54238	0.641897	0.78518	0.257346	0.384088	0.901362	0.377158	0.127295	0.256418	1.37721	1.07546	1.07882
OS12G0637400	Similar to Purple acid phosphatase (EC 3.1.3.2) (Fragment). (Os12t0637400-01)	0	0.283902	0.137341	0	0	0	0.867048	1.06716	0.761399	6.58659	8.84784	9.33275	0	0	0.145916	0	0	0	3.85186	3.76419	7.84268	10.134	8.37343	9.76046
OS04G0463000	Serine/threonine protein kinase domain containing protein. (Os04t0463000-01)	7.91588	5.57023	5.69064	9.40322	4.773	6.51571	1.23779	1.36168	0.779772	0.68723	0.798756	0.560903	3.93936	3.64734	6.23693	3.23459	3.70032	3.07668	1.13053	0.687637	1.07601	0.637571	0.3681	1.4822
OS11G0116000	Similar to Nonspecific lipid-transfer protein 1 (LTP 1) (Major allergen Pru d 3). (Os11t0116000-01);Non-protein coding transcript. (Os11t0116000-02)	67.7005	71.6343	60.5858	47.6697	57.6074	58.7959	399.573	358.57	359.481	444.929	418.593	446.973	74.532	93.4092	63.3085	143.455	79.3044	122.234	180.438	210.368	141.102	306.375	328.777	322.599
OS04G0429600	Putative cellulose synthase-like protein H3. (Os04t0429600-00)	0	0	0	0	0	0	0.422886	0.294295	0.189375	0.0677905	0.138013	0.224888	0	0	0	0	0	0	0.206952	0	0.0460984	0.245708	0.323838	0.0698796
OS03G0365900	Similar to GDSL-like Lipase/Acylhydrolase family protein. (Os03t0365900-01)	0	0	0	0	0	0.060852	0.0596923	0.0603824	0.288095	0.180513	0.184623	0.239487	0	0	0.0628442	0	0	0.124887	1.6595	0.844212	0.308378	0.973925	1.06481	0.755286
OS01G0553600	Conserved hypothetical protein. (Os01t0553600-01)	15.4221	15.313	15.4666	14.591	13.4493	13.4095	6.57962	7.21486	8.40719	7.31593	6.32272	6.2653	0.185536	0.199168	0.110161	2.12599	0.0608341	0.0763315	0.307218	0.0819377	0.10553	0.63197	0	0.833383
OS12G0487500	Hypothetical conserved gene. (Os12t0487500-01)	0.653474	0.301294	0.842864	0.765242	0.845016	1.46022	0	0.172461	0.0683999	0.11438	0.116145	0	0.347129	0.767687	0	0.238007	0.234607	0.240167	0	0.056743	0	0.582649	0.119029	0
OS03G0239000	Concanavalin A-like lectin/glucanase, subgroup domain containing protein. (Os03t0239000-01)	0.116057	0.120728	0.0578124	0	0	0.292271	0.595193	0.364092	0	0.0599812	0.549459	0.364706	0.124319	0.432319	0.0625037	0.0611493	0.424268	0	0	0	0	0.238255	0.190371	0.252928
OS08G0101700	Similar to Cytochrome b561 (Fragment). (Os08t0101700-01)	0.419401	0.437302	0.417289	0.17012	0.432652	0.343436	15.0771	12.9979	13.909	8.75443	7.76227	7.87455	0.26848	0	0.0905891	0.543935	0	0	3.98314	4.44609	3.64987	3.46602	3.69118	2.0496
OS02G0704300	Conserved hypothetical protein. (Os02t0704300-01)	4.62168	5.03021	5.56444	5.67282	4.57871	4.12923	26.7884	21.4871	25.7544	10.2434	10.1307	10.1357	1.56404	1.84288	2.04547	2.1136	1.8221	2.0908	1.67144	1.341	1.41599	1.95127	1.21232	1.55154
OS06G0583600	Protein kinase, catalytic domain domain containing protein. (Os06t0583600-00)	0.414174	0.188355	0.381048	0.217515	0.121053	0.200228	1.56043	1.11753	1.56858	1.04028	0.926368	1.10962	1.4092	2.6521	2.37313	5.85276	5.13946	6.06803	1.36093	1.49793	1.44775	4.30748	3.83946	6.1247
OS12G0171500	Conserved hypothetical protein. (Os12t0171500-01)	0.762487	0.463748	0.34839	0.384775	0.250407	0.461162	1.86083	1.24768	1.58428	1.29697	2.00834	1.58038	1.67987	1.3981	2.3797	0.762034	0.582937	0.820382	3.30533	3.29654	2.82122	1.85709	1.08467	0.845212
OS04G0550200	Pathogenesis-related transcriptional factor and ERF domain containing protein. (Os04t0550200-01)	17.78	13.8481	13.5891	29.6933	14.1314	19.0056	2.65429	2.39587	2.80324	1.63778	2.01355	1.11882	19.1891	17.0013	23.2219	20.9344	15.1289	19.4873	1.58065	2.47052	2.53699	4.62151	4.08174	3.995
OS02G0104100	Similar to MADS-box transcription factor TaAGL18. (Os02t0104100-00)	0	0.135602	0.461085	0	0.200679	0.326105	0	0	0	0	0	0	0.341168	0.138467	0.414242	0.34576	1.08975	0.976779	0	0.0668102	0	0.0687232	0	0
OS11G0242400	Similar to Rieske. (Os11t0242400-01)	5.30294	4.08257	5.05184	5.05981	3.78631	4.57278	22.4662	22.154	23.7321	14.1876	15.0959	15.6127	5.47768	7.02663	4.81902	6.20585	6.1806	5.79011	8.76037	11.5136	10.428	7.12013	6.61711	8.70344
OS02G0810900	Similar to NAC-domain containing protein 21/22 (ANAC021) (ANAC022). Splice isoform 2. (Os02t0810900-01);Similar to NAC-domain containing protein 21/22 (ANAC021) (ANAC022). Splice isoform 2. (Os02t0810900-02)	7.8895	4.32076	4.75828	2.54321	3.70743	2.51446	0.284069	0.135086	0.490809	0.531321	0.410233	0.450654	1.55476	1.58011	2.51693	3.76513	2.92442	3.48669	0.417625	0.0474492	0.454114	0.373185	0	0.379402
OS08G0150700	Cyclin-like F-box domain containing protein. (Os08t0150700-01)	3.58485	2.69865	2.77699	3.08167	3.49138	3.45433	8.60888	8.85031	16.4224	15.7444	13.4247	13.9376	4.96503	2.80548	3.9234	8.22372	3.4492	2.34686	14.1274	15.0371	10.6038	20.6039	9.45644	13.2291
OS05G0179950	Similar to cDNA, clone: J100088D24, full insert sequence. (Os05t0179950-00)	20.8191	14.9843	13.2822	20.8572	19.6745	26.8864	3.803	5.82673	4.94646	14.7915	12.4903	12.6248	68.973	60.8855	66.8961	41.5415	30.8589	26.4767	46.6439	48.5989	50.8801	37.0503	35.2128	30.8211
OS10G0559500	2OG-Fe(II) oxygenase domain containing protein. (Os10t0559500-01);2OG-Fe(II) oxygenase domain containing protein. (Os10t0559500-02)	0.211449	0.0488324	0.374898	0.0738732	0.0478824	0.352567	0.292121	0.214901	0.355038	0.67563	0.582392	1.37852	0.408377	1.02505	0.457508	0.590353	0.559765	0.376675	0.609383	0.875495	0.370241	1.432	1.01202	0.674613
OS03G0143150	Hypothetical protein. (Os03t0143150-00)	0.0818961	0.428961	0.367258	0.293625	0.588666	0.209541	0	0.0435134	0	0.0439387	0.0450353	0	1.51874	0.657992	0.764955	1.32654	0.438321	0.266044	0	0	0.0439695	0.3757	0.0451675	0.272856
OS08G0374400	Chaperone DnaJ, C-terminal domain containing protein. (Os08t0374400-00)	0.888843	1.05585	0.314283	0.128278	0.320489	0.0637993	0	0	0.080264	0.0662764	0.134986	0.0662407	0.264497	0.194516	0.0659826	0.130018	0.322177	0.132808	0	0.279057	0	0	0	0
OS07G0662800	Similar to tryptophan/tyrosine permease family protein. (Os07t0662800-01)	0.310292	0.246171	0.320721	0.296251	0.151599	0.257806	1.51775	1.44758	1.20896	1.42282	1.43681	1.60529	0.58416	0.579477	0.570004	0.39269	0.448999	0.170572	1.08131	1.1368	0.959731	0.691756	0.932051	0.7523
OS12G0117200	Similar to esterase PIR7A. (Os12t0117200-00)	0.492482	0.21958	0.214674	0.159948	0.0539991	0	0	0	0	0	0.05359	0	0.0549408	0	0	0.111107	0.437481	0.219399	0	0	0	0	0	0
OS04G0517500	Similar to Phosphoenolpyruvate carboxylase kinase. (Os04t0517500-01)	4.14158	3.21838	6.13072	4.0078	4.1619	3.46091	9.48146	13.6986	6.53849	16.5374	17.0898	16.5221	16.2943	12.8983	18.3997	10.4341	9.07118	8.27912	119.892	135.06	99.6435	51.8982	46.6017	49.6191
OS08G0158200	FAD linked oxidase, N-terminal domain containing protein. (Os08t0158200-02)	0.119813	0.488766	0.470093	0.0587573	0.297918	0.0587243	1.72619	0.783136	1.35625	0.984598	0.44506	0.844231	1.17496	0.512993	1.46799	0.88657	0.573728	0.635296	0.646082	0.170664	0.149066	0.64782	1.30909	0.789924
OS11G0600900	Similar to Mannose-6-phosphate isomerase (ManA). (Os11t0600900-01)	3.08522	1.97348	2.33835	0.828736	1.42618	0.621549	2.3254	2.45647	1.76743	0.355174	0.412821	0.750719	1.19952	0.925011	1.2681	1.09734	1.29714	0.696235	0.207133	0.349425	0.27051	0.752341	0.326972	1.15039
OS01G0733200	Similar to Heat shock transcription factor 29 (Fragment). (Os01t0733200-01)	3.05777	2.31907	3.46087	29.9367	27.1666	31.7982	4.55464	4.39854	4.12541	34.4979	37.2017	33.7362	79.4939	70.5043	73.7869	70.4187	70.0303	64.9376	68.5604	77.7984	64.6369	52.8208	61.7843	55.204
OS03G0596800	Conserved hypothetical protein. (Os03t0596800-01)	4.32352	3.85478	4.41007	3.66213	5.60903	7.25901	1.96882	2.37029	2.52147	3.40201	3.04831	3.23938	14.8725	14.9253	15.3769	13.7776	13.1501	10.8376	17.0813	17.7171	14.6176	15.9597	12.5343	19.5319
OS12G0560200	Similar to Lipoxygenase. (Os12t0560200-00)	0	0	0	0	0	0	3.58377	8.14092	9.05091	1.76501	6.14181	0.846725	11.3812	0	0	0	0	0	0	0	3.02912	0	2.17997	0
OS09G0381850	HAT dimerisation domain containing protein. (Os09t0381850-00)	0.199902	0.172838	0.19167	0.0541933	0.0553084	0.138196	0.233428	0.0786947	0.124444	0	0	0.0774327	0.0834503	0	0.113095	0	0	0	0	0	0	0	0	0
OS07G0594400	Hypothetical conserved gene. (Os07t0594400-01)	0.663898	0.250575	0.809086	0.654321	0.909865	0.571816	0	0	0	0	0.341674	0	0.255314	1.1762	0.942233	1.44535	0.583713	0.0825141	0.333154	0.741261	0.250714	5.92733	7.1596	6.48099
OS08G0174100	Similar to transferase family protein. (Os08t0174100-00)	0.183077	0.676535	0.364649	0.665152	1.13987	0.282285	1.07152	1.10202	0.993566	3.36362	3.46697	2.62995	0.19966	0.393834	0.302575	0.297629	1.18109	0.701272	0.103705	1.73956	0.494519	1.29982	0.307035	0.717001
OS06G0593200	UDP-glucuronosyl/UDP-glucosyltransferase family protein. (Os06t0593200-01)	1.17678	0.257922	0.680063	0.319762	0.448464	0.570549	1.77521	1.6847	3.06736	0.882208	0.622527	0.277796	0.267988	0.331972	0.743762	0.604612	0.734377	0.807806	0.276933	0.143477	0.199662	0.882753	0.483128	0.964859
OS04G0373400	Similar to MATE efflux family protein, expressed. (Os04t0373400-01)	7.05141	7.92861	11.0428	8.36385	6.44874	6.6916	9.10975	6.76983	7.29905	10.9333	9.3505	11.1422	29.2079	29.3267	28.4395	23.7073	25.8811	27.3976	32.8702	28.6304	30.9127	37.791	45.0373	35.9857
OS04G0269900	Conserved hypothetical protein. (Os04t0269900-01)	0.204603	0.169121	0.634632	0.104503	0.198778	0.130503	0.168241	0.176406	0.00837486	0.0502188	0.0147597	0.021269	5.64386	5.77902	6.88148	6.00599	6.36578	5.08645	4.62288	3.24979	4.68849	4.5489	5.32889	5.04602
OS08G0557200	Metallophosphoesterase domain containing protein. (Os08t0557200-01)	1.91911	0.673133	1.04538	0.4959	0.414229	0.329429	11.1057	12.1443	12.8988	6.40513	6.53716	6.93567	0.0874565	0.691028	0	0.526494	0	0	1.15815	1.01213	1.30793	1.16722	0.537935	0.540257
OS04G0454900	Similar to Mitotic spindle checkpoint component mad3. (Os04t0454900-01)	2.79392	2.20894	1.83029	2.55819	1.93808	1.95746	3.1575	2.96943	2.23191	1.69319	1.27957	1.28316	0	0	0	0	0	0	0	0	0	0	0	0
OS01G0800500	Purple acid phosphatase, N-terminal domain containing protein. (Os01t0800500-01)	0	0	0	0.0251292	0	0	0.495234	0.276484	0.451741	0.301251	0.256696	0.0251645	0	0	0	0	0	0	0.025701	0.0761942	0	0	0	0
OS02G0724000	CONSTANS-like protein, Heading promotion under long-day condition (Os02t0724000-01)	1.68299	1.73812	1.77659	3.66373	3.15827	3.70095	2.24393	2.46247	1.85827	4.04605	3.49829	3.81389	36.6602	37.661	39.7717	18.9986	17.6624	18.0006	35.9318	34.1077	37.4372	13.4517	13.2175	13.4355
OS06G0569500	Ent-kaurene oxidase, Diterpenoid phytoalexin biosynthesis (Os06t0569500-01)	0	0.257872	2.30822	0.0278353	0.42026	1.44084	2.21107	1.87811	2.49881	5.62202	7.99309	4.79435	3.25732	2.67323	3.56966	2.30821	2.55494	3.49711	9.65138	7.44623	7.53233	22.7482	23.174	19.1966
OS07G0285450	Conserved hypothetical protein. (Os07t0285450-00)	0.600238	0	0.195886	0.462435	0.336694	1.53673	0.197353	0.133674	0.324274	0.0678412	0.419846	0.136867	0	0	0	0	0	0	0	0	0	0	0	0
OS09G0423400	Biopterin transport-related protein BT1 family protein. (Os09t0423400-01);Biopterin transport-related protein BT1 family protein. (Os09t0423400-02)	0.696678	1.03192	0.576877	0.291889	0.428686	0.252587	0.11886	0.0364706	0.308334	0.036954	0	0.0745799	0.433018	0.750546	0.752198	1.06858	0.411664	0.483212	0.253043	0.182948	0.0612991	0.256945	0.124693	0.362549
OS11G0438600	Hypothetical conserved gene. (Os11t0438600-00)	0.876283	0	0	0	0	0.445854	0	0	0	0	0	0	0	1.05065	0	0	1.02187	0	0.459428	0	0	0	0.563693	0
OS03G0113900	A member of S40 gene family, Leaf senescence, Response to pathogen infection (Os03t0113900-02)	5.32253	4.85327	5.88242	5.46661	2.53112	3.69762	0.46163	0.316463	0.965832	2.0587	1.85652	2.42834	2.54352	2.66586	3.19649	3.65709	4.11605	3.24085	1.27537	2.28982	0.316338	1.19489	1.45716	0.807191
OS01G0132400	Conserved hypothetical protein. (Os01t0132400-01)	0	0	0.147589	0.553119	0.151819	0.201134	0.0515316	0.105537	0	0.367525	0.0533674	0.0526841	0.158723	0	0.106603	0.423351	0.0525716	0	0.487198	0.0559303	0.317841	0.0512391	0	0.0548529
OS02G0438601	Conserved hypothetical protein. (Os02t0438601-01);Similar to Kinesin heavy chain (Fragment). (Os02t0438601-02)	0.424844	0.202797	0.798212	1.42958	1.18424	0.809974	0.459166	0.274935	0.225903	0.592682	0.281598	0.936933	3.67629	1.93214	2.63398	2.46515	2.44541	1.40779	1.11603	1.6584	1.58966	2.56133	1.65001	1.3721
OS11G0212300	Similar to Protein kinase domain containing protein, expressed. (Os11t0212300-00)	3.10541	1.6268	3.55379	3.14508	3.29323	3.41838	1.67705	2.5323	2.83938	2.50565	2.89556	2.09888	0	0	0	0	0	0	0.089968	0	0	0	0	0
OS08G0254200	Conserved hypothetical protein. (Os08t0254200-01)	0	0	0	0	0.0218733	0	0	0	0	0	0.0212296	0	0.04342	0	0	1.02949	0	0	0	0	0	0.252898	0	0.330434
OS11G0550800	Similar to plastid-specific ribosomal protein 6. (Os11t0550800-01)	10.3434	14.4904	17.3046	25.7908	20.0577	19.9306	55.0326	48.3736	52.0334	71.8675	74.9667	79.4296	0	0	0.213409	7.74759	4.16721	0	0.648113	0	0	7.83129	1.29031	8.01914
OS04G0404400	Similar to H0502B11.4 protein. (Os04t0404400-01)	0.523268	0.273093	0.458929	0.0672545	0.0668276	0.199112	0.27512	0.49515	0.344919	0.557464	0.284307	0.925208	0.28013	0.556967	0.281393	0.770642	0.139895	0.504853	0.357513	0.588461	0.139895	0.54109	0.21638	1.00304
OS04G0122200	Similar to OSIGBa0137A06.2 protein. (Os04t0122200-00)	0	0.0642588	0.0606844	0	0	0.077179	0.0725139	0.029288	0.0347434	0.118015	0.0454726	0.0875692	0	0.107439	0.140134	0.109135	0.0308717	0.156062	0.0299675	0.128849	0.122273	0.423585	0.504031	0.281056
OS07G0599700	Similar to Surface protein PspC. (Os07t0599700-01)	37.2433	22.6509	33.9687	18.8933	23.9882	20.113	20.2146	20.7762	27.9447	17.4031	25.5212	20.5182	0.367966	0	0	1.21841	0.244074	0	0.756287	0.260082	0.371393	3.6074	0	1.67562
OS05G0427400	Similar to Phenylalanine ammonia-lyase. (Os05t0427400-00)	17.1101	20.1097	18.9998	8.01428	5.7088	6.82511	8.64647	8.74917	12.6929	8.87229	7.16737	10.2583	6.88273	4.70056	7.3209	5.63761	8.41814	8.98295	2.20891	1.27768	2.28466	5.35492	5.56713	4.12436
OS03G0825600	Hypothetical conserved gene. (Os03t0825600-01);Conserved hypothetical protein. (Os03t0825600-02)	18.5238	13.3689	11.2017	21.5755	19.7603	21.171	0.780139	1.16958	0.521863	0.890826	0.595791	0.38065	21.0046	17.9142	26.1734	18.0345	18.6378	13.3544	1.98786	3.26142	3.18421	3.12907	2.18759	2.49445
OS03G0310600	Protein of unknown function DUF247, plant family protein. (Os03t0310600-01)	0	0	0	0	0	0	0.559773	0	0.970635	0.431498	0.589583	0.366723	0.142945	0	0.143379	0	0	0.287001	0.441679	0.612315	0.496692	0.675242	0.728865	0.655251
OS09G0425800	Hypothetical protein. (Os09t0425800-00)	0	0	2.88511	0	0	0	0	0	0	0.584141	0	0	1.36897	1.34966	1.38013	0	0	0	4.13771	1.17654	0	0	4.34801	3.55946
OS07G0491900	Similar to CTF2A (Fragment). (Os07t0491900-00)	7.17037	5.92786	2.645	2.21686	3.44534	4.40959	16.5319	14.8756	14.5171	4.99794	6.35227	3.38754	5.56264	3.15488	3.62488	2.69158	1.96309	2.01543	0.763072	1.02308	0.820501	1.56456	1.90052	1.37139
OS05G0142600	Conserved hypothetical protein. (Os05t0142600-00)	0	0	1.33941	0	0	3.80598	0	0	0	1.29866	0	1.29671	0	0	0	0	0	0	0	7.56376	1.4712	0	3.32512	0
OS02G0197200	Mlo-related protein family protein. (Os02t0197200-01)	4.12826	3.70541	4.83754	4.31851	3.43195	3.89473	45.2077	40.0178	45.0621	46.9774	44.5882	46.859	3.08653	2.76503	2.53369	4.65588	2.80817	3.69394	25.2573	24.9162	24.8266	29.1702	31.439	30.5203
OS04G0676200	Pentatricopeptide repeat domain containing protein. (Os04t0676200-01)	0.245237	0	0.0684066	0.618517	0.489107	0.240808	0	0.0705677	0.126947	0	0.0360031	0.139825	0.744756	0.708857	0.107951	0.751535	0.176258	0.699264	0.2481	0.279081	0.394721	0.278329	0.0726638	0.255168
OS01G0268600	Glycoside hydrolase, family 31 protein. (Os01t0268600-01)	0.0449605	0.0932694	0.156704	0.0683962	0	0.0453665	0.0461433	0.118114	0.114064	0.116896	0.0711937	0.211938	0.382244	0.353466	0.645429	0.661506	0.514711	0.216374	0.481898	0.294221	0.400999	0.795142	0.819337	0.723465
OS02G0126200	Hypothetical conserved gene. (Os02t0126200-00)	0	0.708806	0.274014	0.13716	0.272712	0.273623	0.137532	0.282446	0	0.412036	0.279454	0.139045	0	0	0.473649	0	0	0.458469	0.563584	1.13256	1.08503	0	0	0
OS01G0866400	Similar to Fructose-1,6-bisphosphatase (EC 3.1.3.11) (Fragment). (Os01t0866400-01)	2.00792	2.65749	2.88031	2.20631	3.53011	2.06208	49.8343	36.7296	44.5896	20.1692	18.8665	20.3358	0.682726	1.89161	1.5583	0.895697	0.88103	0.784501	14.8987	17.1981	14.0848	9.0325	8.92493	9.72212
OS08G0108001	Hypothetical protein. (Os08t0108001-00)	0	0	0	0	0	0	0	0	0	0	0	0	0	0	0	0.144126	0.0238719	0	0	0	0.0233967	0	0	0.0238828
OS01G0362533	Conserved hypothetical protein. (Os01t0362533-01)	1.26556	0.85218	1.66813	1.67933	3.39309	1.54146	3.32154	3.65653	3.05266	3.65319	1.9932	3.52436	0	0	0	0	0	0	0	0	0	0	0	0
OS01G0625900	Ovate Family Protein, Hormonal homeostasis, Vasculature development (Os01t0625900-01)	0	0.26019	0.306848	0	0.156517	0.311144	0.751564	0.494921	0.998675	0.645753	0.923232	0.760068	0.60248	0.377883	0.382536	0.595338	0.540344	0.280691	0.338128	0.589568	0.437342	0.425668	1.1255	0.620192
OS01G0137950	Similar to predicted protein. (Os01t0137950-01)	0	0	0.172737	0.113645	0	0.0582559	0	0	0.262315	0.223883	0	0	0.0581533	0.232137	0	0.469293	0.52116	0	2.19461	2.98688	1.64345	3.07272	2.90699	2.21338
OS10G0213700	Similar to P-166-4_1 (Fragment). (Os10t0213700-01)	2.54806	1.48092	0.941927	2.88516	2.43432	4.03204	15.2673	15.9025	16.4485	19.3627	17.945	23.0157	4.4784	1.79058	1.83412	2.46027	3.57297	2.97328	10.3984	9.94159	7.67426	14.1129	9.81972	8.92223
OS11G0270201	Conserved hypothetical protein. (Os11t0270201-00)	0.150791	0	0	0.152871	0	0.152461	0	0	0	0	0	0	0.940718	0.306956	0.627166	0.781476	0.92801	0.632576	0.322937	0.166066	0	0.292877	0.313481	0
OS09G0482660	Similar to Subtilisin-type protease. (Os09t0482660-01)	71.455	74.9568	78.6693	36.8592	30.7498	28.2589	56.5906	48.1849	48.2392	28.8732	28.1683	30.0278	3.81266	3.65363	4.32221	12.9905	13.0796	15.8889	9.3231	8.43599	8.34983	22.3691	21.6817	18.9264
OS03G0618300	Isopenicillin N synthase family protein. (Os03t0618300-01)	48.4713	45.3326	53.0676	67.1391	82.4488	59.1451	125.238	112.673	117.748	103.349	100.308	101.128	32.2068	37.7559	32.6479	13.6117	19.0985	17.5282	30.8169	23.0687	29.1055	42.7177	41.6386	38.519
OS12G0226700	Similar to Allyl alcohol dehydrogenase. (Os12t0226700-01)	6.11705	3.67083	6.58729	3.01272	3.11842	2.10342	13.7634	13.4682	13.4645	7.04116	8.76902	7.61464	0.760087	0.58146	0.334842	0.764096	0.873943	1.38488	1.84257	1.84802	2.06133	3.62621	6.4606	3.46488
OS05G0477600	Alpha-expansin OsEXPA4. (Os05t0477600-01);Non-protein coding transcript. (Os05t0477600-02)	832.15	514.48	666.939	746.132	690.96	788.196	9.38989	15.683	11.937	12.2025	13.4238	14.972	740.947	646.78	792.346	604.727	610.54	496.898	12.9031	9.24926	13.2103	22.8062	12.9654	20.25
OS03G0118200	UAA transporter family protein. (Os03t0118200-01);UAA transporter family protein. (Os03t0118200-02)	0	0	0	0	0	0.124373	0.49146	0.538462	0.346371	1.90171	1.08085	0.707715	0.172899	0.0432054	0	0	0.0430924	0	0.755063	1.43131	0.98666	0.546061	0.521447	0.602705
OS01G0212400	EF-Hand type domain containing protein. (Os01t0212400-01)	57.2621	50.801	39.9182	49.9356	43.0709	47.9595	11.1327	9.50678	9.58475	14.0635	14.936	13.3849	138.533	117.349	128.478	88.9941	85.8307	86.8963	40.6986	34.5591	40.9254	35.3397	36.314	27.2675
OS03G0826000	Conserved hypothetical protein. (Os03t0826000-01)	2.45456	1.88468	1.77418	2.01247	1.6961	1.9716	0.180429	0.0280159	0.148219	0.0558042	0.127803	0.218783	1.07009	0.648555	1.31619	1.58959	1.25128	1.42759	0.0283999	0.0135803	0.0579018	0.186654	0.129312	0.101935
OS03G0226400	Manganese transporter, Cation diffusion facilitator (CDF) family member, Mn tolerance (Os03t0226400-01);Similar to Metal tolerance protein 4. (Os03t0226400-02)	63.4913	54.5494	55.0871	51.9555	49.725	57.7417	22.2629	23.9501	20.7714	16.7504	16.4066	17.3219	42.371	33.5377	42.4968	60.7893	56.2258	49.3826	4.956	3.84918	3.88079	9.0551	8.44308	9.27772
OS02G0745100	Aquaporin NIP III subfamily protein, Aquaporin, Silicon influx transporter, Arsenic species (As) uptake, Arsenite efflux, Selenite (Se) uptake, Water transport (Os02t0745100-01)	304.422	326.902	260.967	137.984	143.599	119.085	846.194	827.813	890.283	178.622	192.062	184.723	55.5949	52.9764	50.1323	71.5763	74.796	74.0432	49.5816	52.648	68.6702	121.487	95.9136	132.184
OS06G0610800	Peptidase A1 domain containing protein. (Os06t0610800-01);Similar to Aspartic proteinase nepenthesin-1. (Os06t0610800-02)	5.30247	6.70745	8.3886	4.461	8.73649	6.00894	12.7489	10.6684	14.287	13.3526	14.7879	13.3749	2.77931	3.00705	1.46878	2.91801	3.2176	2.10392	6.80328	7.82012	7.01601	12.5429	8.80223	15.2888
OS01G0850700	Similar to Laccase-7. (Os01t0850700-01);Cupredoxin domain containing protein. (Os01t0850700-02)	1.25376	1.22222	0.870291	0.28404	0.347331	0.283998	3.69585	7.61447	5.17294	5.07945	5.93868	5.64885	1.37712	2.53573	1.86872	0.764408	0.33207	0.215282	11.3803	15.1489	13.871	2.54813	2.08302	3.19909
OS08G0433500	Senescence-associated NAC transcription factor, Negative regulation of leaf senescence, Salt stress tolerance, Plant architecture (Os08t0433500-01)	0.247813	0	0.307667	0	0.308489	0	1.19494	1.73259	0.997408	0.75258	0.254645	0.375529	0.266406	0.465569	0.0672366	0	0.0636842	0.452325	0.32122	0.326486	0.795186	0.129912	0.136591	0
OS06G0132500	Control of wax biosynthesis (Os06t0132500-01)	10.8408	6.21974	9.56787	3.75994	0.529757	1.05061	0	0.549288	0	0	0.533476	0	5.01021	8.04374	0	3.63887	7.15523	4.73094	1.08334	1.08575	0	1.82	1.29927	0
OS06G0618000	Nse4 domain containing protein. (Os06t0618000-01)	0.0901252	0.214587	0	0.0603125	0.0600976	0.029633	0.490237	0.439499	0.263271	0.150294	0.363951	0.241282	0	0	0	0.191182	0.189829	0.0643935	0.276502	0.0305422	0.096149	0.126545	0.16313	0.293568
OS03G0261100	Phospholipase A2 family protein. (Os03t0261100-01)	10.4234	9.24948	10.0873	8.08451	5.1559	7.97564	7.16297	5.40852	8.29161	7.84589	6.34172	7.44027	5.53253	6.10562	5.22032	5.50874	4.49274	6.12561	0.922905	0.772062	0.238291	1.30884	1.53414	1.53616
OS06G0492000	Similar to Phosphatidylinositol synthase. (Os06t0492000-01)	0	0.1453	0	0	0	0	0.0316995	0.0638431	0	0	0	0.0314991	1.67532	2.31686	1.91524	0.346149	0.752565	1.335	0.962665	0.683432	1.28029	0.599602	0.463833	0.574822
OS07G0686600	VQ domain containing protein. (Os07t0686600-01)	17.6836	10.5553	10.7142	13.0638	12.0704	14.0102	0.464924	0	0.581242	0.952062	1.46603	0.592583	18.1202	17.0262	18.0954	10.0937	12.1254	11.1841	0.880145	0.303411	0.853216	1.09606	0.490322	0.794038
OS01G0545100	Conserved hypothetical protein. (Os01t0545100-01)	0	0	0.273661	0.838381	0.700178	0	0.280917	0	0.526148	0.142535	0.146392	0.293523	0.88425	0.435805	0.891252	0	0	1.18364	0	0	0	0	0	0.151751
OS10G0191300	Similar to PR-1a pathogenesis related protein (Hv-1a) precursor. (Os10t0191300-01)	1.18287	0.826863	0.781356	1.32714	0.664527	0.788084	3.17326	5.24553	7.15839	10.7151	12.36	6.13128	2.03068	1.07655	2.31511	1.49738	3.25633	7.14169	15.1491	11.0501	11.3206	19.4853	16.6395	19.3586
OS03G0807000	Conserved hypothetical protein. (Os03t0807000-01)	0.996029	1.15407	0.961749	3.99043	4.85042	4.80342	1.2906	1.09858	1.18326	4.12991	3.96496	4.28181	4.77347	4.01941	5.14631	4.0311	3.86167	3.42465	5.16917	5.35035	5.85854	5.5205	3.42718	5.73154
OS07G0672700	UDP-glucuronosyl/UDP-glucosyltransferase family protein. (Os07t0672700-00)	0	0.131848	0	0.195847	0	0	0	0.137029	0	0	0	0.0711132	0	0	0.205758	1.23178	0.0682428	1.03089	0	0.0738793	0	0.325259	0.0707637	0
OS09G0530750	Hypothetical protein. (Os09t0530750-00)	0.0182617	0.3534	0.0717595	0.178306	0.109289	0.0900231	0.104645	0.0879006	0.0835263	0.0175667	0.0179317	0.104793	0.0182691	0.235881	0.277074	0.129497	0.201238	0.055269	0.125912	0.139588	0.254511	0.0718752	0.0917472	0.0184851
OS05G0510800	Similar to Cellulose synthase-like family C1 protein. (Os05t0510800-01)	21.6098	18.1357	16.0688	22.3381	18.223	20.3752	0.959444	1.24945	1.48775	1.26894	1.09994	1.14867	13.3654	12.9441	15.6726	12.3886	14.7329	13.0007	1.12992	0.956166	1.58269	1.42707	1.83569	1.67466
OS01G0585300	Protein of unknown function DUF1118 family protein. (Os01t0585300-01)	38.7974	36.0994	44.7771	8.7034	7.8745	8.0522	80.436	73.0414	79.5118	24.4647	20.3382	17.6293	14.7073	12.406	9.89909	7.92462	5.53963	5.81388	12.0888	17.7842	17.8589	9.16212	12.0619	16.4408
OS01G0149800	Metallothionein-like protein type 2. (Os01t0149800-01)	206.33	244.273	246.623	408.63	487.65	412.687	205.129	202.967	242.035	256.689	266.995	243.416	1163.93	1301.16	1247.89	1389.97	1776.9	2084.07	777.538	771.872	1001.31	1198.37	1483.26	1175.64
OS07G0472300	Conserved hypothetical protein. (Os07t0472300-01)	3.38272	2.77556	3.87879	2.60946	3.35517	2.58204	0.36095	0.452404	0.513027	0.619816	0.567343	0.567651	2.91695	2.89325	2.99095	2.86838	2.92386	2.93925	0.802422	0.352792	0.456213	1.25963	1.41664	1.07336
OS01G0110800	Leucine-rich repeat, plant specific containing protein. (Os01t0110800-01)	0	0.113582	0	0.262445	0.0380128	0.0750132	0.0770404	0	0.23763	0	0.0395996	0	0.522859	0.239967	0.284375	0.683297	0.398367	0.157359	0.0799614	0.121472	0.282805	0.196552	0	0.125617
OS01G0595201	Similar to metal ion binding protein. (Os01t0595201-00)	0.271218	2.38018	0.548118	1.92316	0	0.267338	0	0	0	0.267091	0	0.266607	0.92766	0.93059	1.57308	0	0.905227	1.18047	0.27162	1.0587	0	0.307636	1.5948	1.2744
OS02G0686700	Protein of unknown function DUF581 family protein. (Os02t0686700-01)	2.60133	2.88815	1.03803	3.31895	1.90921	1.38027	0.3526	0.0901995	0.426964	0.611809	0.0882308	0.697659	1.4412	1.4352	1.44522	1.87666	0.985196	0.945783	0.182101	0.0930761	0	0.531236	0	0.0927311
OS02G0142060	Conserved hypothetical protein. (Os02t0142060-01)	0	0	0	0	0	0	0	0	0	0	0	0	0	0	0.118499	0.47423	1.17487	2.12642	0.35741	0.72656	0	0.340478	0.965615	0.243849
OS06G0518300	Hypothetical conserved gene. (Os06t0518300-01)	0.426155	0.292932	0.995524	0.143084	0.145524	0.143554	0.287051	0.43599	1.24078	0.146299	0.297891	1.17778	2.81718	2.48205	1.79561	1.03668	1.47283	2.97135	0.896696	0.301976	0.444352	0.43262	0.151298	0.916723
OS11G0702100	Similar to Class III chitinase homologue (OsChib3H-h) (Fragment). (Os11t0702100-01)	0	0.324304	2.97283	0.0805652	1.36776	0.400105	0.402654	0.329907	0	0.248238	0.338936	0.253839	5.5116	5.99936	5.53495	4.78612	3.29343	6.15088	1.10691	1.13684	0.589921	1.20528	2.67705	1.03787
OS03G0587200	Kinesin, motor region domain containing protein. (Os03t0587200-01)	0	0	0.0435342	0.0325353	0	0	0.0108439	0.0658416	0.038753	0.0108106	0	0.0419725	0.251071	0.130958	0.26387	0.219796	0.303941	0.17671	0.0441307	0.0107615	0.0331299	0.0765558	0.0772373	0.0444437
OS06G0565150	Hypothetical protein. (Os06t0565150-00)	0.759026	0.290796	0.206539	0.494726	0.424299	0.770819	0.0719891	0.0740609	0.182301	0.29664	0.305156	0.303863	0	0.369658	0.602524	0.524113	1.34115	1.13718	0.15244	0.472892	0.0740602	0	0.305736	0.153055
OS06G0506200	Protein of unknown function DUF250 domain containing protein. (Os06t0506200-01)	2.11636	2.1282	1.48598	2.23728	2.09471	2.48312	0.250611	0.126112	0.373718	0.468215	0.433751	0.438555	0.401508	0.398978	0.339927	0.83657	1.24593	1.20246	0.258799	0.0612098	0.354732	0.394061	0.350247	0.404163
OS03G0244200	Similar to thaumatin-like protein 1. (Os03t0244200-01);Similar to Thaumatin-like protein. (Os03t0244200-02)	689.986	530.265	506.016	498.473	489.917	549.092	84.2374	121.081	109.129	122.954	144.61	118.882	1153.39	861.424	1082.66	881.994	883.456	745.781	187.999	191.236	191.11	246.599	250.42	197.545
OS03G0825300	Serine/threonine protein kinase domain containing protein. (Os03t0825300-01);Serine/threonine protein kinase domain containing protein. (Os03t0825300-02);Serine/threonine protein kinase domain containing protein. (Os03t0825300-03)	41.3899	37.3381	34.7591	50.6572	47.1098	53.119	6.30046	6.47327	7.02665	10.1024	10.5627	9.60179	39.4593	44.701	41.5199	37.3748	36.3559	35.8363	10.8926	8.52984	7.12372	11.3938	8.25399	12.3041
OS06G0185500	Transferase family protein. (Os06t0185500-00)	14.6786	22.2029	12.7322	3.83969	2.59747	4.08856	1.75269	2.9884	2.83977	1.81523	2.38634	1.86751	1.95331	0.911526	0.620933	1.51602	1.19669	1.00582	0.513724	0.319576	1.01536	0.763724	0.62839	0.314221
OS08G0424500	Betaine aldehyde dehydrogenase, Rice fragrance (Os08t0424500-01);Similar to Betaine aldehyde dehydrogenase. (Os08t0424500-02)	65.2507	56.2211	60.1867	86.3602	86.032	83.6782	56.2574	59.7354	62.9147	82.3136	79.3768	78.1319	13.179	15.1037	13.9568	16.8117	14.6068	12.7886	17.7969	19.3337	14.6006	13.0291	13.3711	15.5681
OS03G0706500	TCP family transcription factor, Negative regulator for lateral branching (Os03t0706500-01)	0	0	0	0	0.101044	0	2.00494	2.64882	3.19536	3.0333	1.8691	2.35252	0.0334345	0.20329	0.135689	0.0344938	0.244045	0.0719926	1.99687	3.12318	2.66014	3.01368	2.86199	2.84699
OS07G0160400	Glyoxalase/bleomycin resistance protein/dioxygenase domain containing protein. (Os07t0160400-01)	24.1939	26.4029	23.2413	17.839	18.3322	12.7803	101.738	98.2287	99.4008	46.2211	50.4796	47.4769	10.506	13.7661	11.2751	15.4611	13.6519	11.964	11.0701	11.4289	12.6685	19.2628	17.1463	15.3168
OS05G0192100	Similar to Stem 28 kDa glycoprotein. (Os05t0192100-01)	0	0.135178	0.195205	0	0	0	0	0	0	0	0	0	1.18683	0.347943	0.282141	0.913026	0.83794	1.33913	0.0699004	0	0	0	0.071891	0
OS02G0815300	Hypothetical protein. (Os02t0815300-01)	7.84967	3.27569	6.67108	4.79629	6.11239	3.95107	24.0754	26.6509	22.6185	17.4243	16.6024	15.5886	2.60903	3.76099	8.25724	2.80782	3.30386	3.22176	5.27284	5.55786	7.94892	6.31654	4.57996	7.1181
OS06G0546000	Hypothetical protein. (Os06t0546000-01)	0.255249	0.476053	0.765482	0.468336	0.313389	0.155638	0.264752	0.270883	0.197576	0.431396	0.603588	0.273233	0.774497	1.19572	0.99835	1.1943	1.55619	1.20596	0.83611	1.31774	1.0418	0.843603	0.504744	1.41079
OS10G0112700	Serine/threonine protein kinase-related domain containing protein. (Os10t0112700-01)	0.062779	0.314941	0.0202527	0	0.0612092	0.181339	0.865709	0.427028	0.660215	1.18232	1.16528	1.02041	0.633311	1.19453	0.637906	0.533305	0.542175	0.783672	1.02446	0.505844	0.608269	1.43646	1.35693	1.70211
OS09G0240200	Zinc finger, B-box domain containing protein. (Os09t0240200-01)	0	0	0	0	0	0	2.012	1.85717	2.43401	0.465756	0.211072	0.210099	0	0.106635	0.0539567	0.214798	0	0	0.106468	0.163336	0.10813	0.0523947	0	0.166968
OS06G0132600	Repair protein Rad1/Rec1 domain containing protein. (Os06t0132600-01);Component of the 9-1-1 complex, Promotion of accurate meiotic double-strand break (DSB) repair (Os06t0132600-02)	0.62031	2.07955	0.724132	4.24819	3.05396	3.32369	0.87103	0.952988	0.4379	2.99527	3.06552	2.234	3.33569	4.93179	3.75038	3.15157	3.62925	2.32295	4.8744	3.90669	4.69545	5.215	5.75788	4.94203
OS01G0926800	Cellular retinaldehyde-binding/triple function, N-terminal domain containing protein. (Os01t0926800-01)	4.86724	5.98371	5.14156	5.20326	5.35187	6.16015	15.1982	14.0413	17.954	21.1057	20.9195	23.3084	15.0915	12.5906	15.7971	12.437	11.6166	13.6106	25.082	26.7557	25.3386	29.6553	38.0546	29.3525
OS03G0731900	Similar to Isopentenyl/dimethylallyl diphosphate synthase (Fragment). (Os03t0731900-01)	72.0653	75.2487	87.0683	53.0603	55.873	53.8804	201.024	185.804	200.629	129.62	132.06	124.156	43.7416	42.3213	45.7432	37.6711	40.5821	42.144	48.8128	48.0099	50.2148	70.1113	75.3087	66.5777
OS04G0583600	Similar to Histone H4. (Os04t0583600-01)	1.2726	1.33686	2.36893	1.2897	0.161271	0.639069	0.648918	0.664655	0.403721	1.65286	0.169849	0.503807	2.55123	4.55241	3.75742	4.39354	3.18796	3.26021	0.341174	0.700541	1.35875	2.95191	2.25445	1.73929
OS06G0674100	Conserved hypothetical protein. (Os06t0674100-01)	0	0	0	0	0	0	0.0945405	0	0	0	0	0	0.479762	0	0	0	0.66537	0	0.386273	1.14804	0.869454	0.0944956	0.681424	0.588218
OS01G0970700	Peptidase M48, Ste24p family protein. (Os01t0970700-01);Similar to Peptidase M48, Ste24p. (Os01t0970700-02)	14.0075	18.3413	17.8518	15.117	16.222	14.8554	115.493	93.0134	115.479	66.6697	71.1669	73.3963	9.32215	10.4727	11.5462	10.0935	13.2209	9.77277	21.4357	24.0703	22.5713	26.9015	26.2384	23.1632
OS03G0371300	Similar to Cytochrome P450 CYP709E4. (Os03t0371300-00)	4.96043	4.15819	5.74905	5.75819	3.38053	4.10761	31.662	26.0133	33.5924	36.0884	38.47	37.6322	4.52231	5.33066	5.63004	2.89965	5.85491	6.69698	22.8061	18.1685	22.5668	30.4902	40.1381	35.3803
OS07G0539400	Similar to hydrolase, hydrolyzing O-glycosyl compounds. (Os07t0539400-00)	0	0.160568	0.125284	0	0	0.0932631	0.30676	0.0618999	0.333001	0.15415	0.157265	0.246342	0	0	0	0	0	0	0	0	0	0	0	0
OS06G0112700	Similar to Typical P-type R2R3 Myb protein (Fragment). (Os06t0112700-00)	2.04131	0.734498	2.05706	0.179073	0.180037	0.538592	1.39731	1.49135	1.86591	2.33726	1.7475	1.74285	0.681827	0.185446	0.625466	0	0.375477	0.0652111	2.84064	1.27095	1.62271	1.88702	2.56916	2.5298
OS11G0704525	Conserved hypothetical protein. (Os11t0704525-00)	0	0	0	0	0	0	0	0	0	0	0	0	0	0	0	0.912142	0	0	0	0.764405	0	3.81802	0	1.00181
OS01G0880800	Similar to Acyl-[acyl-carrier-protein] desaturase, chloroplast precursor (EC 1.14.19.2) (Stearoyl-ACP desaturase). (Os01t0880800-01)	2.1373	4.37911	2.32994	2.91141	2.9656	2.93579	2.30619	1.14991	1.48275	0.876061	0.895853	0.757218	0.675493	0.267342	0.204008	0.20248	1.13955	1.15807	0.0693697	0	0.0673029	0.128329	0.138294	0.138115
OS02G0136150	Hypothetical gene. (Os02t0136150-00)	9.18456	10.626	12.9442	6.47003	8.2698	5.28351	12.5411	11.873	11.9281	6.0094	3.3184	5.18868	5.29406	2.12937	6.38898	3.71807	5.22453	4.68459	2.04741	3.06877	4.70407	6.47414	6.66699	3.73752
OS03G0184550	Similar to Dihydroflavonol-4-reductase. (Os03t0184550-01)	3.11963	2.39298	3.30169	2.54092	2.59139	2.6202	5.6076	11.2828	4.9255	10.8452	13.0705	10.0718	4.87607	7.04215	5.44472	2.56507	2.67405	3.10589	19.8205	19.7822	16.3754	8.79687	10.1357	7.95559
OS06G0220500	UDP-glucuronosyl/UDP-glucosyltransferase family protein. (Os06t0220500-01)	0.0575953	0.59916	0	0.11876	0.295736	0.11685	0.365096	0.187903	0.230652	2.32506	2.18495	2.43338	1.67201	1.41295	1.24985	1.10868	0.490096	1.67286	4.84232	4.69911	3.32917	2.93477	0.959899	2.41954
OS08G0392100	2OG-Fe(II) oxygenase domain containing protein. (Os08t0392100-00)	1.95231	0.585923	2.22709	1.00694	0.357949	0.785905	7.37947	8.2812	7.96427	3.48735	2.33079	2.33677	0	0	0	0.228605	0.150873	0	0.234761	0.491709	0.152502	0.792518	0.78451	0.392518
OS01G0108400	Helix-loop-helix DNA-binding domain containing protein. (Os01t0108400-00)	0	0	0	0	0	0.34222	0	0	0	0	0	0	0.802203	0.633029	0.89861	0	0.906333	0.739946	0	0	0	0	0.377457	0.185007
OS07G0650600	Similar to BLE2 protein. (Os07t0650600-02);Hypothetical conserved gene. (Os07t0650600-03);BLE2 protein. (Os07t0650600-04)	1.4816	1.41796	0.993868	1.13039	1.55161	0.705066	10.457	9.84689	6.53456	12.025	10.5223	11.2636	1.11503	1.27479	2.40285	2.55288	2.59097	1.22539	10.0335	13.8174	15.0312	14.446	17.1043	13.7325
OS07G0569550	Similar to protein kinase. (Os07t0569550-00)	0.522621	0.728391	0.624443	1.51147	2.00853	1.61606	0.209763	0.29032	0.480256	1.63902	1.49217	1.30546	0.862729	0.419317	0.828279	1.10712	1.40779	1.17771	0.870445	0.857134	0.58229	1.62458	1.07955	1.15197
OS03G0803200	Similar to CLE family OsCLE306 protein. (Os03t0803200-01)	0.0461502	0	0	0.0461328	0.0910938	0.134072	0.0904862	0.183437	0	0.756909	0.486381	0.649463	0.140145	0.0468044	0.329305	0.328575	0.0926839	0.423892	0.589878	0.568699	0.327933	1.25365	1.08682	1.03201
OS06G0553200	Similar to Meiosis 5. (Os06t0553200-01)	7.78501	5.95391	4.11239	8.37741	9.2278	8.62132	0	0.537075	0.325641	1.62531	1.20068	0.54912	0.893819	2.50626	3.00217	1.0016	2.4456	1.2753	0.732564	0.739776	0.180126	0.965157	0.371558	1.58525
OS06G0143400	Similar to Acyl-ACP thioesterase (Fragment). (Os06t0143400-01)	30.4763	22.5521	18.4336	7.68405	6.24712	6.91589	9.78097	8.50216	9.89054	2.15173	2.62234	3.1406	3.2049	2.9206	3.78467	4.01816	4.20927	3.5987	2.48746	2.76133	2.26383	3.51763	3.51294	3.07228
OS09G0568700	RmlC-like jelly roll fold domain containing protein. (Os09t0568700-01)	0.0729984	0	0	0.29484	0.149275	0.521683	0.148866	0.0757312	0.0915333	0.151351	0.154639	0.384608	3.07433	4.09685	2.93239	1.45805	1.98967	1.2603	0.0787657	0	0.382042	0.29907	0.392028	0.396191
OS03G0757200	UDP-glucuronosyl/UDP-glucosyltransferase family protein. (Os03t0757200-01)	24.4465	25.4938	22.993	11.1761	14.0525	11.4442	93.0086	85.3287	82.8657	43.6798	43.8038	44.6534	10.9962	8.21026	8.66992	11.5209	12.5606	11.9114	14.2411	22.7774	15.2022	22.0065	25.4606	26.1805
OS12G0431300	Six-bladed beta-propeller, TolB-like domain containing protein. (Os12t0431300-01)	0.0562074	0.232186	0.582184	0.0947525	0.208788	0.112957	0.0195134	0	0	0.0391214	0	0.117372	3.46056	6.46718	6.62674	1.63421	2.33294	2.58468	0.295205	0.271514	0.685919	0.805977	0.842672	0.381499
OS06G0697000	Similar to Xyloglucan endo-transglucosylase/hydrolase 1. (Os06t0697000-01);Similar to Xyloglucan endo-transglucosylase/hydrolase 1. (Os06t0697000-02)	516.147	382.361	348.872	560.201	462.267	525.07	6.98938	9.0869	11.3672	18.0512	16.6747	20.5038	444.585	412.509	551.003	309.943	383.633	378.075	14.752	11.5878	12.977	21.6237	12.166	14.5267
OS09G0569900	Hypothetical protein. (Os09t0569900-01)	1.53175	1.61486	1.80154	1.17839	0.893691	0.566275	0.123559	0.0623447	0.149322	0.440573	0.451158	0.375647	2.07002	2.2652	1.84543	2.15379	1.73384	2.41117	0.440117	0.668664	0.653041	0.320729	0.989727	0.735809
OS01G0306400	Hypothetical conserved gene. (Os01t0306400-01)	0	0.0947107	0.185975	0	0	0	6.62219	4.71117	3.72646	1.80725	1.31366	1.75433	0.204085	0	0.411369	0.302018	0.0999366	0	0.301084	0.929889	0.603408	0.663905	0.619481	0.208295
OS01G0864500	Harpin-induced 1 domain containing protein. (Os01t0864500-01)	1.80692	0.296048	3.77814	0.961261	0	0.0956932	3.95881	3.16056	4.55958	2.67259	0.711307	2.20867	0.405549	0.398729	0.710016	0.703104	0.0992494	0.304231	3.15977	3.53862	1.40079	1.71574	1.93364	1.63598
OS01G0931200	Armadillo-type fold domain containing protein. (Os01t0931200-01)	0	0	0	0	0.0685242	0.0678251	0	0	0	0	0.0730638	0.0726588	0.0706036	0.355996	0	0.9249	1.06484	0.28873	0	0	0	0	0.373584	0.0745672
OS02G0762100	Similar to Regulator of ribonuclease-like protein 2. (Os02t0762100-01);Similar to Regulator of ribonuclease-like protein 2. (Os02t0762100-02)	1.6442	1.01456	1.17273	1.06224	0.923133	0.924037	5.88052	4.81893	5.66329	4.95205	5.49901	4.28694	0.866672	0.756567	1.28934	1.71824	0.445922	1.24398	4.87692	5.69627	6.18159	3.0849	3.54327	3.27323
OS08G0185900	Conserved hypothetical protein. (Os08t0185900-01)	1.00803	0.942141	0.444672	0.340803	2.72812	1.24776	1.15157	0.590566	0.576331	1.89413	1.70032	1.57361	1.42186	0.232835	0.832274	1.06062	0.234609	1.45553	0.121583	0.251816	0.235058	0.225612	0.240687	0.241022
OS01G0773000	Similar to RNA binding / pseudouridylate synthase/ tRNA-pseudouridine synthase. (Os01t0773000-01)	0.994458	0.409052	1.1402	1.3023	0.835446	1.08381	0.326699	0.16624	0.396096	0.491965	0.362337	0.540471	1.65342	2.87324	2.91915	1.84073	1.89991	1.92017	1.50767	0.892509	1.35771	1.13313	0.844809	1.04991
OS12G0583900	Similar to PDE135 (PIGMENT DEFECTIVE EMBRYO 135); transmembrane transporter. (Os12t0583900-01);Similar to Permease. (Os12t0583900-02);Similar to PDE135 (PIGMENT DEFECTIVE EMBRYO 135); transmembrane transporter. (Os12t0583900-03)	46.0271	47.2562	46.1173	76.0175	76.4643	78.0341	20.0502	18.7673	19.2231	43.8676	43.8016	43.0145	98.7633	97.1741	103.583	91.5842	86.5837	86.4678	103.211	110.187	97.0412	81.5877	73.464	77.315
OS02G0822900	Hypothetical conserved gene. (Os02t0822900-01)	0.0398032	0.0608493	0.177352	0.219607	0.300606	0.276615	0	0.0207639	0.0496705	0.265663	0.165323	0.343401	1.11451	0.943203	1.7976	0.800858	0.85427	0.973796	0.731621	0.738634	0.910066	1.51009	0.780675	0.756027
OS06G0634000	Conserved hypothetical protein. (Os06t0634000-01)	0	0	0.160265	0.211437	0.161462	0.0531482	0	0	0	0	0	0	0.71339	0.887376	0.389748	0.275887	1.37175	0.672827	0.0522479	0	0	0	0	0
OS07G0604700	B12D-like protein, Flooding tolerance during seed germination and early seedling growth (Os07t0604700-01)	4.19253	5.5756	7.67524	7.90749	7.49139	7.46435	3.77564	6.77122	4.5946	9.84903	5.63874	2.50642	3.85752	1.28423	0.235277	1.74669	5.31038	4.20968	1.91665	2.8208	1.52167	14.148	12.139	14.5926
OS02G0272800	Conserved hypothetical protein. (Os02t0272800-01)	0.0581539	0.232855	0	0	0	0	0	0.115842	0	0	0	0	8.3137	7.11624	7.98293	4.09825	4.33476	4.21451	4.24413	3.08131	6.57068	2.32977	4.25665	3.25799
OS04G0612100	Conserved hypothetical protein. (Os04t0612100-01)	0.49722	0.228474	0.166157	0.566415	0.402278	0.280167	1.21566	0.469878	1.42973	1.12018	0.84218	0.418103	0.520509	0.350144	0.646957	0.296671	0.415759	0.781972	1.25991	1.21873	1.11444	0.629883	0.982286	0.550767
OS08G0412500	Uncharacterised protein family UPF0041 domain containing protein. (Os08t0412500-01)	0.718315	0.888235	0	1.00029	0.289252	0.430412	0.565371	0.719703	0.350216	0.578005	1.91742	1.31075	0.942279	0.929881	1.43045	0.467391	0	0	1.46231	2.6269	1.85988	1.35473	1.26391	1.60047
OS05G0210500	Timeless protein domain containing protein. (Os05t0210500-00)	0	0	0	0.0298354	0	0.0100075	0	0	0	0.0193078	0.0294098	0.0374079	0.199481	0.0994256	0.0301419	0.160788	0.158474	0.0703747	0.118281	0.0470599	0.0804394	0.0796713	0.128927	0.0603198
OS03G0334000	Similar to Ribosomal protein S6 kinase. (Os03t0334000-02)	34.2096	45.1499	32.739	27.0953	31.7684	27.5245	176.048	161.545	160.853	76.7999	79.4941	82.1883	29.4591	33.6618	28.1102	27.1938	28.3331	29.1605	86.62	87.9552	89.2319	70.7987	78.2896	78.0162
OS04G0176400	Similar to serine carboxypeptidase 1. (Os04t0176400-00)	4.79201	4.01654	7.00154	4.64418	4.49121	4.58234	1.15104	1.40319	1.33836	1.32806	1.29875	1.92918	26.304	19.3377	21.033	25.3488	24.2339	28.539	2.11071	2.36176	2.13437	3.6898	2.19485	3.14856
OS01G0243700	Similar to Beta-1,3-glucanase-like protein. (Os01t0243700-01);Similar to Beta-1,3-glucanase-like protein. (Os01t0243700-02)	7.86184	8.07392	6.58292	14.1106	14.9061	15.3424	0.896842	1.69218	0.823089	1.02731	2.10324	0.992341	10.6048	13.7095	12.4968	17.8766	19.0808	9.72253	1.57565	1.01584	0.601006	3.06993	2.08596	2.67331
OS01G0757600	Similar to Myosin heavy chain-like protein (Fragment). (Os01t0757600-00)	15.1572	10.5834	11.6912	48.8572	46.9437	52.1847	0.0882272	0.270108	0.323075	0.616842	0.794584	0.615957	33.1729	41.7072	47.2509	32.8585	34.1044	31.5055	0.274256	0.922483	1.81593	0.35518	0.747629	1.10775
OS09G0426500	Similar to Integral membrane protein DUF6 containing protein. (Os09t0426500-01)	1.35301	0.409105	1.08873	1.6143	1.6249	1.34798	1.0048	1.07684	0.248681	0.824497	0.473587	1.30543	0.104745	0.366947	0	0.105791	0.418436	0.259914	0	0	0.10406	0.101456	0.0538973	0.107475
OS07G0283600	Conserved hypothetical protein. (Os07t0283600-00)	0	0.028961	0.126058	0	0	0	0.0135364	0.0409303	0.0159297	0	0	0	2.33092	2.36906	2.86999	2.60013	2.16076	2.35114	2.03373	1.93486	1.88996	2.30166	1.73819	2.11684
OS09G0361500	Isochorismate synthase domain containing protein. (Os09t0361500-01)	0.3486	0.227314	0.387058	0.720486	0.219766	0.724661	2.12884	1.60472	1.61802	2.60297	1.88353	2.22819	0.630639	0.721227	1.07645	0.536738	0.334931	0.45707	2.04123	2.27523	2.53899	1.43996	1.53635	1.55033
OS07G0178800	Similar to Low molecular mass early light-inducible protein HV90, chloroplast precursor (ELIP). (Os07t0178800-01)	0	0	1.08266	0	0	0.31808	359.936	295.184	477.258	73.3632	87.2536	74.4604	0	0	0	0	0.16286	0	0	0.352606	0.647884	1.22643	1.15361	0.661948
OS09G0564000	Peptidase C1A, papain family protein. (Os09t0564000-01)	6.94827	10.1154	14.2919	29.0319	24.5749	25.7769	49.1789	51.8373	54.8402	94.0158	101.269	107.802	36.6954	41.1462	56.3674	53.2547	48.744	45.7054	276.665	250.419	288.743	258.049	308.71	307.875
OS10G0557600	GATA transcription factor, Brassinosteroids-mediated growth regulation, panicle development and grain shape/number/weight/yield (Os10t0557600-01)	19.5491	12.8271	12.5055	12.0233	9.44229	11.9339	0	0	0.540217	0	0.151186	0	15.3691	10.7712	15.2641	11.4039	10.9964	11.8263	0.458696	0.478891	0.993994	0.541	1.02692	0.14659
OS04G0272200	UDP-glucuronosyl/UDP-glucosyltransferase family protein. (Os04t0272200-01)	5.99315	3.44171	3.81971	5.0925	4.39979	4.53076	0.282622	0.453201	0.249217	0.0826507	0.0422673	0.124783	8.14536	9.34794	9.91313	6.51868	6.81285	5.30952	0.295251	0.128343	0.66048	0.237167	0.126203	0.0422691
OS01G0137700	Conserved hypothetical protein. (Os01t0137700-01)	0	0.0417218	0	0.0949013	0.0580886	0.159541	0.0172821	0.140064	0	0.0529313	0.0717935	0.017084	0	0	0.0194821	0.0382038	0.037818	0.0599878	0.524398	0.135838	0.585445	0.536057	0.79226	0.399592
OS07G0565500	Conserved hypothetical protein. (Os07t0565500-01)	0.500709	1.03217	2.12104	1.76364	1.89471	0.759308	0.253416	0.258195	1.1037	0.888814	0.912689	0.656904	9.30817	6.82373	7.8421	6.40124	6.53426	5.68845	7.38642	7.38346	7.15236	4.34007	1.91691	4.8832
OS03G0374900	Similar to cationic amino acid transporter. (Os03t0374900-00)	0	0	0.364255	0	0	0	0	0.259531	0.489684	0	0.132811	0.264009	0.269486	0	0	0	0	0	0.132837	0.411425	0.397201	0.127181	1.3064	2.04103
OS03G0642300	Protein kinase-like domain containing protein. (Os03t0642300-00)	40.7453	32.285	29.6813	23.708	31.6669	34.6301	72.3765	81.3261	86.2037	63.1869	65.6597	67.7714	19.7885	15.7976	16.3888	16.9165	21.5067	13.3104	73.9887	89.6599	70.8713	53.9494	39.7514	48.8075
OS05G0520300	Similar to GATA transcription factor 3 (AtGATA-3). (Os05t0520300-00)	17.4347	9.93331	11.9582	22.6319	26.3738	29.8044	2.9724	3.27144	3.23136	7.4261	6.40305	6.20219	21.5721	18.8174	18.0991	24.287	23.7654	19.3095	7.96807	6.7732	5.98756	5.95594	5.39978	5.77661
OS01G0823600	Conserved hypothetical protein. (Os01t0823600-01)	0.518691	0.218392	0.519668	0	0	0	117.086	69.9302	118.032	9.02873	9.33896	7.43945	0.0789055	0	0	0	0.232953	0	0	0.147817	0	0.867875	0.735135	0.488269
OS05G0444200	Similar to T6J4.5 protein (WIP6 protein). (Os05t0444200-01)	0.0681186	0	0.0677753	0.204799	0.0681319	0.370141	0.44243	0.104039	0.66352	0.439395	0.341157	0.302591	0.337864	0.597583	0.377918	0.55408	1.31418	2.31284	0.596587	0.0352501	1.00628	0.438007	1.3336	0.189889
OS03G0259100	Similar to Basic blue protein (Cusacyanin) (Plantacyanin) (CBP). (Os03t0259100-01)	0.126616	0.921841	0.125644	1.53552	0.256813	0.254589	0.514671	1.18596	0.964534	0.920132	0.268937	0.531157	3.10127	4.90966	5.72466	4.13049	2.59305	6.25182	0.536179	0	0.140228	0.678675	1.15335	0.579874
OS11G0105800	Phosphatidate cytidylyltransferase family protein. (Os11t0105800-01)	0.854635	1.54194	1.90193	0.41551	0.121169	0.480633	4.48352	5.7511	5.08704	3.12648	5.07825	5.02916	0.919964	0.907976	1.36772	1.17804	1.1535	0.480463	1.6014	3.77587	2.47058	2.40313	2.23603	1.89779
OS04G0492800	Similar to H0425E08.6 protein. (Os04t0492800-01)	12.2079	12.0871	8.34247	20.2548	15.537	21.4514	2.61789	2.99114	4.57306	2.95512	2.61679	4.24289	11.3737	13.228	16.9159	9.12481	9.59686	10.5943	6.1925	4.9539	4.69055	4.54174	3.35893	5.72245
OS11G0323860	Hypothetical conserved gene. (Os11t0323860-01)	21.247	5.64109	4.96455	3.75376	3.53051	21.6816	6.13774	3.67999	3.96667	2.2674	4.12189	3.64488	1.50557	1.30207	2.02647	2.94755	3.02905	5.27095	2.41453	4.95381	20.1084	5.9263	14.8178	10.1742
OS04G0590200	Protein of unknown function DUF296 domain containing protein. (Os04t0590200-01)	0.146633	0	0.339605	0.196191	0.345585	0.0495934	0	0	0.0612268	0	0	0	0.580768	0.727358	0.478063	2.22808	1.53839	1.17359	0.103805	0	0.155384	0.050832	0	0
OS08G0300300	Similar to Chloride channel-like protein Osclc. (Os08t0300300-01)	17.5926	16.844	13.3228	24.6008	24.5595	28.0776	7.22777	6.71965	7.26701	18.7422	16.67	17.7003	42.2824	39.0924	45.2265	47.5398	36.7723	31.5713	35.617	33.6098	34.6747	30.728	28.8144	34.6364
OS07G0550600	Transferase family protein. (Os07t0550600-01)	0	0.485452	0.264427	0	0	0.0677	0	0	0.263368	0.719749	0.589335	0.807598	0.285687	0.210983	0.430805	0	0.352044	0.213672	0	0.0754464	0.14122	0.133391	0.217283	0
OS08G0545900	Multi antimicrobial extrusion protein MatE family protein. (Os08t0545900-00)	2.39195	1.29856	1.81132	2.21859	2.13989	2.71815	0	0.265879	0	0.0906753	0.281456	0	3.39399	2.80388	3.42568	2.40526	4.66527	2.47548	1.20865	0.0967067	0.0874558	0.328597	0.181013	0.542977
OS03G0807900	Chaperonin-like RbcX family protein. (Os03t0807900-01);Chaperonin-like RbcX family protein. (Os03t0807900-02)	9.32359	10.3732	8.46736	2.95617	2.87162	2.5021	39.627	35.2762	41.9773	12.1528	11.2739	10.8342	1.58072	1.48706	0.70106	1.51012	0.958412	1.87537	3.8719	5.68862	3.72975	4.45382	3.6915	3.42775
OS09G0362800	Hypothetical conserved gene. (Os09t0362800-01);Peptidase M1, alanine aminopeptidase/leukotriene A4 hydrolase domain containing protein. (Os09t0362800-02)	0	0	0.156046	0	0	0	0.063083	0	0.0251742	0	0	0.0211718	6.65709	8.09913	6.96332	3.95318	4.72349	4.87338	19.1568	17.1972	17.9206	9.81194	13.2237	11.393
OS12G0611100	Similar to serine/threonine-protein kinase receptor. (Os12t0611100-01)	3.05533	3.58047	2.84046	6.76713	3.76875	6.58291	1.02778	1.69154	1.25481	3.84621	6.14239	6.1045	9.06714	9.58281	10.8483	6.84199	6.26737	6.58439	9.14345	8.76137	7.76182	6.87241	6.76846	6.60371
OS04G0629700	Similar to Kinesin-1 (Kinesin-like protein A). (Os04t0629700-01);Similar to H0303G06.20 protein. (Os04t0629700-02);Similar to H0303G06.20 protein. (Os04t0629700-03)	7.19336	7.27677	8.36473	8.91575	8.23706	8.70884	0.895571	0.883321	0.690965	0.639378	0.996703	0.882049	5.81876	6.93811	7.18729	7.4843	7.58454	9.20833	0.509903	0.394071	0.962321	1.31011	0.705131	0.860823
OS09G0492700	Similar to 3-hydroxy-3-methylglutaryl coenzyme A reductase (EC 1.1.1.34) (Fragment). (Os09t0492700-01);Similar to 3-hydroxy-3-methylglutaryl=CoA reductase. (Os09t0492700-02)	15.6967	13.036	12.6711	31.2683	26.7313	31.5864	7.59623	7.90868	9.11042	7.13566	9.30518	7.47889	41.9468	32.7109	36.2328	35.3817	42.2143	38.4322	7.47183	7.12781	9.85344	12.4251	10.187	10.9734
OS01G0141000	AP2/ERF and B3 domain-containing protein, Salt stress response (Os01t0141000-01)	0	0.0631734	0.0600898	0	0	0	0.125179	0.0642047	0.0782266	0.0639569	0.260471	0.0646027	1.2942	1.27578	1.23406	0.705733	0.318014	0.717074	0.654964	0.202476	0.256393	0.924084	1.17788	0.395654
OS01G0235100	Similar to predicted protein. (Os01t0235100-01)	1.2464	0.455913	1.16382	0.456295	0.592658	0.912093	14.6068	9.61841	11.6839	4.7346	5.23963	6.43358	0.204388	0.954969	0.687108	0.953633	0.815565	0.623946	1.22162	2.30516	1.79128	1.42648	0.91373	1.26907
OS09G0537000	Hypothetical protein. (Os09t0537000-01)	2.78798	1.77969	1.93831	5.80282	4.44486	5.57088	0.383168	0.526097	0.567303	5.84051	5.12772	4.67269	4.81946	4.4186	6.26437	5.63783	4.02898	4.02382	11.7598	10.4971	7.67728	8.10619	7.60264	9.16994
OS06G0160800	Conserved hypothetical protein. (Os06t0160800-01);Hypothetical conserved gene. (Os06t0160800-02)	0	0.124685	0	0	0	0	0.12244	0.124822	0.747655	0.74368	0.88384	1.86321	0	0	0	0	0	0	2.18107	2.73175	1.1301	3.30171	0.644019	1.92146
OS06G0222900	Similar to Type I inositol-1,4,5-trisphosphate 5-phosphatase 2 (EC 3.1.3.56) (At5PTase2). (Os06t0222900-01)	0.324331	0.495421	0.128371	0.553088	0.850238	0.939112	0	0.0332237	0.0401443	0.066177	0.0336041	0.132384	0.605669	0.334842	0.952123	0.87375	1.69801	1.24985	0	0	0.0336021	0.685978	0.688099	0.483056
OS12G0106000	Ferritin, Iron storage protein, Iron homeostasis (Os12t0106000-01)	67.3645	64.611	67.164	30.09	34.0638	27.9182	68.2831	66.478	77.8118	28.5915	28.7153	31.7481	44.4897	46.1161	40.8609	39.043	38.8313	34.5413	17.5917	15.6479	17.1302	20.9718	20.1184	18.9713
OS01G0937200	Peptidase aspartic, catalytic domain containing protein. (Os01t0937200-01)	5.85503	6.55169	6.03144	7.86594	7.05434	3.62471	6.15247	4.25141	4.1621	3.56435	2.98829	3.249	9.77968	11.3174	10.7559	10.3566	10.3392	10.644	16.9632	25.1417	17.7099	19.928	22.739	25.4676
OS02G0193200	Similar to TMV response-related protein. (Os02t0193200-01)	0.12889	0	0	0	0	0.130149	0.932776	0.1364	0.165918	1.09037	0.96776	0.55115	0.984204	0.693424	0	0.277598	0.136979	0.138145	1.82577	1.00821	0.979105	0.532897	0.715001	1.00788
OS10G0498000	Similar to Epoxide hydrolase. (Os10t0498000-01)	0.212299	0	0.749011	0.206635	0.168461	0.167071	1.61538	2.26767	1.19762	2.6165	1.55989	2.61982	0.172866	0.431075	0.349229	0.128367	0.253081	1.15863	1.77592	1.48636	1.39142	3.26898	1.6649	2.4912
OS03G0853200	Tetraspanin domain containing protein. (Os03t0853200-01)	0.136116	0.276252	0	0	0.206384	0.337962	0.276074	0.211314	0.25483	0.20781	0.631492	1.40064	0.367691	0.297376	0.0753583	0	0.0733368	0.584865	0.0700395	0	0.36631	0.50694	0.835561	0.606503
OS04G0530900	Glycosyl transferase, family 8 protein. (Os04t0530900-01);Glycosyl transferase, family 8 protein. (Os04t0530900-02)	11.1589	12.0068	8.91311	14.4127	11.8369	11.4929	1.47917	1.33695	1.75454	2.4194	3.15449	1.39426	10.9168	9.37117	14.0598	8.85047	8.77699	8.90396	2.12085	2.47196	1.60779	1.73216	1.16766	2.25542
OS11G0517200	Hypothetical conserved gene. (Os11t0517200-00)	0.632662	1.30143	1.03328	1.95914	2.43954	2.00672	0.535936	0.14386	0.503788	0.93214	0.652863	0.661992	3.94164	3.87603	3.04778	3.50455	3.63066	3.28252	1.84444	2.53906	1.83746	3.00291	3.30588	2.36288
OS12G0555500	Pathogen resistance protein PBZ1, 17 kDa RNase, Disease resistance (Os12t0555500-01)	19.7679	53.5819	149.383	29.7671	51.8491	60.4616	53.7608	43.846	37.846	86.1057	106.861	126.862	571.611	533.234	619.843	429.846	427.685	508.849	286.293	263.883	220.067	547.58	649.845	516.069
OS03G0308800	Tetratricopeptide-like helical domain containing protein. (Os03t0308800-01);Hypothetical conserved gene. (Os03t0308800-02);Hypothetical conserved gene. (Os03t0308800-03)	24.958	24.6355	24.7722	9.94131	9.08309	9.51034	62.1545	53.6613	59.3224	26.8938	29.9188	26.1645	6.84132	8.89588	7.92023	6.68519	6.33541	6.40014	5.06221	6.81503	5.26048	8.58439	8.69609	7.32818
OS03G0815100	Similar to OsNAC6 protein. (Os03t0815100-01)	20.9146	22.5357	27.0598	9.73043	4.06517	3.5868	38.6333	34.2066	48.9319	9.70708	9.23201	7.64782	16.4014	16.4867	17.863	6.67632	10.5452	13.2167	9.27993	11.2026	7.82783	6.32255	10.6771	10.1445
OS01G0971800	Transcription factor with a GARP DNA-binding domain, Photoperiodic control of flowering time, Clock associated-component (Os01t0971800-01)	0.609555	0.516798	0.579556	10.7573	11.4742	14.4748	0.374081	0.167713	0.550517	16.2472	17.0303	16.2141	130.883	136.384	131.659	122.716	114.253	106.804	110.84	128.288	110.357	98.8901	84.9272	95.8762
OS10G0490900	Similar to Secretory protein. (Os10t0490900-00)	0.436565	0.712914	4.7612	1.06557	1.32946	1.49213	5.67781	4.42595	5.91706	6.34079	6.24718	6.67765	13.7543	11.8573	13.0122	12.8228	14.1114	12.9365	9.23051	9.32879	9.04264	16.4461	21.8513	16.4866
OS11G0134700	Similar to Metacaspase 7 (Metacaspase 4). (Os11t0134700-01)	0.0846273	0.26255	0	0.0873505	0	0	0.622429	0	0.224072	0.183938	0.188071	0.0937911	0.456309	0.18115	0	1.19305	0.274783	1.7554	0	0	0.272752	0	0	0.189174
OS01G0977100	Similar to predicted protein. (Os01t0977100-00)	1.21011	0.630625	0.481834	0	0.503474	0.742385	0.250877	0.383566	0	0.261224	0.269648	0.536537	1.51531	1.75452	0.898371	2.3078	2.30105	1.93618	1.57896	1.34936	0.628599	1.33282	0.921463	0.658411
OS02G0705500	Helix-loop-helix DNA-binding domain containing protein. (Os02t0705500-01);Helix-loop-helix DNA-binding domain containing protein. (Os02t0705500-02)	64.9273	50.1238	56.1352	53.0755	42.9513	47.9491	8.3851	9.42901	9.57442	6.68527	7.80692	7.39008	32.5486	29.7513	34.4781	20.3384	18.2347	19.3399	2.8689	2.96286	2.7648	3.36841	2.36951	3.66753
OS03G0144800	Similar to Xyloglucan galactosyltransferase KATAMARI 1 (EC 2.4.1.-) (MURUS3 protein). (Os03t0144800-01)	31.4781	25.3176	23.7669	31.2389	26.4283	32.0194	2.46122	2.45598	2.39039	2.99189	3.02582	3.29696	30.6498	30.8369	34.4549	27.3137	30.4605	33.2807	2.21592	2.74872	3.0639	3.38469	2.89718	3.22027
OS12G0291400	Similar to Petunia ribulose 1,5-bisphosphate carboxylase small subunit mRNA (clone pSSU 51), partial cds. (Fragment). (Os12t0291400-01)	59.6529	60.5827	73.1679	46.1468	31.8253	26.4631	983.762	940.296	959.585	846.468	837.305	906.399	73.1105	76.0824	78.1251	29.6569	28.0011	31.7601	451.281	512.621	450.767	323.581	302.194	279.843
OS03G0188400	Helix-loop-helix DNA-binding domain containing protein. (Os03t0188400-01)	9.47083	11.9442	8.92514	8.74543	7.18413	5.1759	1.59469	4.0714	2.71646	1.41163	1.5678	0.715846	2.44279	4.56345	1.68691	4.13659	5.13409	3.75278	1.82138	1.19512	1.36986	2.70998	1.41439	2.27817
OS06G0606100	Hypothetical conserved gene. (Os06t0606100-01)	0.118423	0.143956	0.227528	0	0.0686515	0.0687566	0.0418369	0.168786	0.0505867	0.0428284	0.0220578	0	2.52701	5.31611	3.28002	2.46654	6.88481	3.08167	2.5421	1.89742	2.15538	2.10957	2.43793	1.58326
OS05G0516700	Conserved hypothetical protein. (Os05t0516700-01)	16.4132	11.6105	6.37884	4.26965	2.83843	2.13747	0	0.518483	1.05681	1.04874	0.180951	0.353154	7.74354	5.57438	4.64918	7.70085	10.5203	10.9515	1.41167	2.01226	0.997181	3.0132	1.86928	2.37958
OS01G0971600	Similar to Sn-glycerol-3-phosphate dehydrogenase (Fragment). (Os01t0971600-01)	0.944997	1.23064	1.53259	2.21005	1.3009	2.43535	0.617481	0.933873	0.919229	1.83806	1.95701	1.3436	3.36287	2.43393	3.21064	3.24803	2.92427	3.59263	2.72969	3.96136	3.62505	3.02807	3.70907	3.47432
OS11G0158666	Hypothetical protein. (Os11t0158666-00)	0.869679	1.29801	1.08846	1.04461	0.45571	1.20359	0.382188	1.01451	0.483398	0.478412	0.82729	0.57941	0.155323	0.307473	0.393833	0.549762	0.0780155	0.55256	0.247823	0.34618	0.308249	0.735186	0.0803884	1.4615
OS05G0128350	Hypothetical protein. (Os05t0128350-00)	0	0.352625	0	0.675778	0.673977	0.338803	0	0.523207	0.638196	1.94023	1.64016	1.08219	6.03495	5.35896	6.71339	3.59352	2.84419	3.2775	8.05156	11.9384	4.20396	5.33516	5.56774	4.58663
OS03G0288900	Hypothetical protein. (Os03t0288900-01)	0	0	0.0277218	0.167265	0.0567445	0.0563094	0.111461	0.0282509	0.101725	0.113725	0.0581883	0.112869	0.229231	0.285536	0.174858	0.520055	0.114069	0.313626	0.172202	0.337455	0.114555	0.50195	0.521088	0.263171
OS10G0532200	Alpha/beta hydrolase family protein. (Os10t0532200-01)	1.75493	2.02281	1.2255	2.04067	1.76336	1.16144	1.24183	1.33816	1.29473	0.850969	2.04012	0.92506	0.264715	0.566985	0.536026	0.568376	1.04987	1.14169	0.755096	0.640686	0.605508	1.33081	1.27141	0.773128
OS02G0278400	Cytochrome P450 family protein. (Os02t0278400-01);Similar to Cytochrome P450 monooxygenase CYP71U4v2. (Os02t0278400-02)	2.94204	3.75032	3.61271	3.41772	5.32427	6.69417	0.428068	0.439172	0.764668	1.79677	1.66883	1.49422	15.7847	15.3173	14.2955	10.8937	9.36549	11.0658	8.57313	12.2525	10.3297	8.33502	8.35323	9.00157
OS06G0543400	Similar to CBL-interacting serine/threonine-protein kinase 11 (EC 2.7.1.37) (SOS2-like protein kinase PKS5) (SOS-interacting protein 4) (SNF1- related kinase 3.22). (Os06t0543400-01)	70.2459	61.8861	65.1356	56.3036	60.9764	61.8321	125.245	117.661	126.249	68.5812	73.3949	69.2955	40.4327	36.9824	40.3645	51.6276	48.9582	51.7933	22.5639	23.134	29.67	44.8712	45.1682	45.6967
OS03G0639800	Snf7 family protein. (Os03t0639800-01)	4.76401	4.87782	3.70602	2.93353	3.97341	3.7572	1.31733	0.756236	1.09629	0.524716	1.05474	0.805335	2.83531	2.93416	2.80864	2.39307	2.72933	2.53463	0.583766	0.566285	0.0459677	0.274199	0.686967	0.415377
OS04G0511700	Similar to OSIGBa0157K09-H0214G12.18 protein. (Os04t0511700-01)	0.0756371	0.0511337	0.123245	0.22135	0.224767	0.09838	0	0	0.0293894	0.0246639	0	0.0239741	0.270904	0.347389	0.447599	0.548744	0.445844	0.354962	0.350778	0.195205	0.45487	0.32514	0.253144	0.255396
OS05G0150550	Hypothetical protein. (Os05t0150550-00)	0	0	0	0	0	0	0.0721475	0.0366449	0.0872584	0.0727839	0.259017	0.179758	0.182171	0	0	0	0	0	0	0	0	0	0	0.0380247
OS10G0394100	Metallophosphoesterase domain containing protein. (Os10t0394100-01)	0.367344	0.626898	0.423375	0.598059	0.51752	0.599385	4.18344	2.22388	3.91018	3.73425	3.37484	3.49835	1.48872	1.4718	1.22389	1.08497	1.08428	0.598796	3.84247	3.7462	3.70435	2.29054	1.87573	1.6674
OS01G0731600	Similar to pathogen-related protein. (Os01t0731600-00)	0.863106	0.206873	0.067439	0.137655	0.0674526	0.534423	0.68423	0.83843	1.43686	0.547897	0.618972	0.489976	0	0.149439	0.151458	0	0.0709495	0.0718354	0.703292	0.355195	0.891545	0.432638	0.685081	0.378837
OS04G0188500	Conserved hypothetical protein. (Os04t0188500-01)	7.48797	20.2708	22.9525	7.01457	7.58421	6.38776	41.6907	38.2788	14.7258	13.3116	14.1861	14.0777	122.359	164.521	121.273	96.3899	146.643	142.176	157.91	184.856	179.744	152.381	159.524	191.829
OS01G0824500	Hypothetical conserved gene. (Os01t0824500-00)	10.9566	9.77036	6.90016	7.84253	6.19341	6.8388	0	0	0	0	0	0	25.0305	15.8956	29.5197	14.7626	11.3262	10.6596	0	0	0	0	0.117852	0
OS10G0419200	Cys2/His2-type zinc finger transcription factor, Heading date (Os10t0419200-01)	0.0346148	0	0.172307	0.492681	0.500309	0.105066	0.0717475	0.0730806	0.0883012	0.182469	0.297785	0.147218	0.766935	0.366293	0.701987	0.594094	0.222394	0.338144	0.0375681	0.537922	0.14878	0.327437	0.232124	0.0386972
OS11G0641500	Cupredoxin domain containing protein. (Os11t0641500-01)	0	0	0.422303	0	0	2.60364	1.0162	1.47543	1.18483	5.09618	10.1028	7.44082	2.89776	0.62506	1.1314	0.973915	1.36134	2.84899	11.894	10.8904	12.7067	30.2868	33.5102	24.5552
OS03G0432200	Similar to predicted protein. (Os03t0432200-00)	0	0	0	0	0	0.537538	0	0	0	0	0	0	0	0.583951	1.80294	0	0	0	0	0	0.291706	0	0.297025	0.301509
OS12G0610800	Uncharacterised protein family UPF0497, trans-membrane plant subgroup domain containing protein. (Os12t0610800-01);Similar to UPF0497 membrane protein 3. (Os12t0610800-02)	3.46223	1.68167	2.62057	1.09646	1.02052	1.03479	0.582599	0.185122	0.222224	0.0614193	0.187849	0.763084	1.129	1.58192	0.588114	0.846313	0.580851	0.124145	0.614292	0.467452	0.381133	0.313429	1.16978	0.465776
OS07G0154900	Conserved hypothetical protein. (Os07t0154900-01)	0.53107	0	0	1.23527	0.355105	0.352665	0	0	0	0	0.541791	0.35604	0.371223	0.742547	0	0.37246	0.922244	0	1.27814	0.548919	0	0.180691	0.378341	0.951044
OS09G0268300	Similar to Hexose carrier. (Os09t0268300-01);Similar to Monosaccharide transporter. (Os09t0268300-02)	4.11155	4.26993	3.08164	2.9111	1.06635	1.95549	19.0589	18.2169	20.5347	13.9425	14.9066	14.5477	2.88112	2.28063	3.01529	2.30468	1.96815	1.54618	12.1327	13.3	13.0508	12.1491	14.0172	9.56241
OS07G0131600	Similar to Monosaccharide transporter. (Os07t0131600-01)	8.26044	7.1804	9.65037	12.7873	11.2829	10.8318	23.1581	26.8565	21.7417	24.9652	22.7459	23.7645	2.32085	1.83213	1.74401	1.72603	1.18184	2.91766	2.26654	2.88902	4.49906	3.6068	3.57275	2.77145
OS10G0361900	Lipoxygenase, LH2 domain containing protein. (Os10t0361900-00)	0	0.388386	0.124025	0	0	0	0	0	0	0	0	0	4.20689	6.28784	4.22722	2.26076	7.10623	4.54355	0.132095	0.269209	0	1.28564	2.32474	0.273795
OS09G0421700	Zinc finger, U1-type domain containing protein. (Os09t0421700-01)	0.699672	0.759126	1.24533	0.464567	0.52103	0.696926	0.713451	0.531143	0.519686	0.287876	0.730524	0.475105	0.335561	0.381674	0.0963362	0.722688	0.334428	0.775081	0.0986203	0	0	0.1902	0.644113	0.449015
OS10G0394000	Similar to GDSL-like Lipase/Acylhydrolase family protein, expressed. (Os10t0394000-01)	0.198555	0.207507	0.738327	0.346202	0.203984	0.472307	0.278628	0.144067	0.177228	1.55923	1.0164	1.40051	4.82695	4.74076	5.3036	4.65726	4.04048	4.31441	2.68646	4.20412	2.38246	3.64238	3.56068	3.81009
OS07G0539700	Hypothetical conserved gene. (Os07t0539700-01)	0.0824987	0.0210289	0.323642	0.140981	0.0607816	0.320942	1.38681	1.28353	0.906459	2.33857	2.27742	2.80493	1.23984	4.02339	2.80465	3.41639	2.85733	3.67715	5.54072	4.69261	3.09843	4.53152	5.72206	4.17128
OS01G0813800	Similar to Beta-glucosidase 3. (Os01t0813800-01);Similar to cDNA, clone: J065127F19, full insert sequence. (Os01t0813800-02)	0.101517	0.119899	0.163067	0.128417	0.348327	0.235006	0	0	0	0	0	0.0693855	1.17999	0.191738	0.423036	0.0808643	0.127401	0.609613	0	0	0	0	0	0
OS01G0702000	Protein of unknown function DUF151 domain containing protein. (Os01t0702000-01)	3.98835	4.36559	5.77085	41.5666	43.7854	46.8557	2.57546	3.67026	3.1924	68.3065	69.7614	69.2231	57.0443	60.6386	58.5473	68.3573	61.968	59.5871	93.809	95.4802	85.3264	118.68	113.817	114.808
OS12G0605100	Conserved hypothetical protein. (Os12t0605100-01)	32.2169	23.3319	23.841	31.3974	26.8481	29.8429	3.58322	6.06013	6.58433	7.06339	6.27345	6.12565	48.6192	39.034	47.7632	33.8338	40.5886	29.2457	7.87605	6.67272	6.28455	9.58201	9.11016	7.30845
OS04G0610600	Similar to Cor14b protein precursor. (Os04t0610600-01)	4.9463	3.8654	4.63619	1.07122	1.06748	1.87869	1.28975	1.57326	0.694106	0.322724	0.97623	0.639912	1.47672	1.0865	1.08737	0.15527	0.390127	0.486127	0.33138	0.342988	0.0801175	0	0.163187	0
OS03G0838400	Ammonium transporter. (Os03t0838400-01);Similar to Ammonium transporter. (Os03t0838400-02)	3.07072	3.88289	6.37409	1.48287	1.28629	4.22327	24.078	17.1631	24.9648	25.2743	22.0165	24.4477	12.823	11.5559	14.3865	9.12735	10.3177	12.592	8.40362	4.93676	6.92454	13.4147	14.927	10.864
OS01G0631900	Similar to aspartic proteinase oryzasin-1. (Os01t0631900-00)	0.0246636	0.148889	0.0965942	0	0.0486245	0	0	0	0	0	0	0	0.049209	0	0	0	0	0.0724342	0.0473996	0	0	0	0.0972616	0.0734044
OS02G0272850	Conserved hypothetical protein. (Os02t0272850-00)	0	0.908076	0.559842	0.740913	1.31178	0.183943	0	0	0	0.557609	0	0	1.42184	3.26146	1.23572	0.812145	0.600846	1.37015	0.186492	1.64387	0.206843	0.411809	0	1.06267
OS11G0247300	Alpha-tubulin protein, Cell elongation and division (Os11t0247300-01)	2138.85	1776.86	1777.6	2264.37	2036.1	2280.48	337.734	370.132	354.745	487.846	465.153	464.097	1558.6	1340.81	1590.37	1612.7	1634.63	1465.93	421.261	433.55	442.669	575.067	518.924	571.359
OS07G0119100	Hypothetical conserved gene. (Os07t0119100-00)	0.226335	0	0.681409	0	0.462313	0.229916	0	0	0	0	0	0.477021	0.766867	0	0	1.4862	1.70141	0.490376	0.236972	0.477953	1.25089	0.975213	0	1.04058
OS02G0471300	Monooxygenase, FAD-binding domain containing protein. (Os02t0471300-01)	1.14603	1.22779	0.973572	2.33475	1.93238	2.59804	0.0591843	0.606493	0.368839	0.962766	0.794296	0.79157	1.11056	2.09372	2.80996	3.30409	2.04323	2.02251	0.613012	0.372662	0.309799	0.41717	0.764513	0.635589
OS01G0126100	Multicopper oxidase (Os01t0126100-01)	0.621482	1.05574	0.929694	1.29694	1.26707	1.01023	0.224827	0.197169	0.278336	0.521552	0.664943	0.29772	1.4004	1.02698	1.10736	1.76335	1.39137	1.15772	0.033968	0.139376	0.266394	0.322675	0.240342	0.137781
OS12G0573800	Conserved hypothetical protein. (Os12t0573800-01)	2.15928	1.61387	1.5807	1.22111	2.32934	2.01471	2.7616	2.46034	2.46961	1.5855	2.69029	2.21861	0	0	0	0	0	0	0	0	0	0.0643471	0	0
OS03G0603100	Similar to Phytochrome P450. (Os03t0603100-00)	0	0	0	0	0.215675	0	0	0	0	0	0	0	0	0.214398	0	0.438101	0.65074	0	0	0	0	0.608408	0.660642	1.55549
OS11G0597601	Hypothetical conserved gene. (Os11t0597601-01)	0	0.0527767	0	0.050792	0	0	0.0512407	0	0	0	0	0	0.31356	0.572157	0.105731	0.157127	0.468649	0.160224	0.0527826	0.0527342	0.10471	0.204358	0.637775	0.160034
OS05G0124600	Ankyrin repeat domain containing protein. (Os05t0124600-01)	9.0984	10.6935	8.63789	11.8203	10.8268	9.43483	8.82183	9.06066	8.41579	9.88844	10.3274	10.1884	0.465974	0.72335	0.594516	2.97479	1.1661	0.765306	3.0117	2.3978	2.83888	3.62704	2.57751	3.80453
OS10G0163290	Similar to ABC-2 type transporter family protein. (Os10t0163290-00)	0	0	0	0	0	0	0.574598	0.699072	1.26414	0	0.362855	0.474762	0	0	0	0	0	0	0.717611	0.842479	0	0	0	0
OS05G0221200	Similar to 2o545-prov protein. (Os05t0221200-01);Protein of unknown function DUF538 domain containing protein. (Os05t0221200-02)	0	0	0	0	0	0.055669	0	0	0	0	0	0	16.2294	16.952	14.3704	10.3185	10.1826	11.8502	18.3676	18.9238	17.2306	10.6451	10.1334	7.96821
OS02G0704262	Conserved hypothetical protein. (Os02t0704262-00)	129.329	115.63	126.318	142.008	146.298	150.578	93.8412	102.033	101.013	91.1925	96.028	95.8773	0	0	0	0.66615	0.326942	0	0.164133	0	0	0	0	0
OS01G0259900	Conserved hypothetical protein. (Os01t0259900-00)	18.6002	20.4587	16.4005	27.2295	27.4113	24.0492	16.0124	18.8666	18.6341	25.3741	21.726	22.8548	0	0.367838	0.0934219	3.34041	0	0.09212	0.450823	1.33087	0.276899	0.545753	1.11471	1.23057
OS03G0448500	Similar to Calcineurin B-like protein 7. (Os03t0448500-01);Similar to Calcineurin B-like protein 7. (Os03t0448500-02);Hypothetical gene. (Os03t0448500-03)	0	0	0	0	0	0	0	0	0.0127964	0	0.24435	0.0217362	19.7804	21.3832	19.4411	8.41169	12.1888	13.8021	14.9158	13.6868	15.2976	10.2011	12.7802	8.98132
OS10G0508000	Similar to C-terminal peptide-binding protein 1. (Os10t0508000-00)	1.48418	1.73949	1.37852	3.68865	3.52319	4.14863	0.269193	0.300355	0.331434	0.47115	0.32941	0.70172	4.42177	4.51899	6.33807	3.4535	3.34998	2.39419	2.38985	1.88575	1.75325	0.681511	1.05175	0.716389
OS12G0405400	Conserved hypothetical protein. (Os12t0405400-01);Conserved hypothetical protein. (Os12t0405400-02)	16.7653	16.2453	17.8433	13.5842	13.5828	13.5829	7.03871	7.76251	7.58642	6.58628	7.8217	6.84599	0	0.252142	0.0228191	3.19203	0.0230113	0.0221383	0.0670125	0	0	0.582133	0	0.841526
OS07G0671000	Similar to FPF1. (Os07t0671000-00)	0.728303	2.11333	2.46733	3.50247	1.24732	2.3754	8.93197	7.29885	8.916	12.2318	14.6994	15.5871	10.5195	18.1987	7.25766	5.58685	1.6571	5.63582	55.2569	68.8132	40.0198	32.6689	52.9923	41.8783
OS03G0277300	Heat shock protein 70. (Os03t0277300-01)	12.3305	8.95112	9.77315	7.1641	6.08106	6.61088	3.45244	4.90022	4.06442	2.10521	2.36954	1.99801	7.74011	8.38863	6.44377	4.10792	5.18253	3.95831	0.126389	0.261154	0.432051	0.707088	0.399947	0.481028
OS02G0163500	Conserved hypothetical protein. (Os02t0163500-01)	0	0	0.390429	0	0	0	1.68221	0.926684	0	0	0	0	0	0	0.0841251	2.24415	0.90086	2.11276	0.853212	1.13545	0.412225	4.48367	3.90202	6.56253
OS07G0110800	Conserved hypothetical protein. (Os07t0110800-01)	1.78118	5.40794	7.39616	3.79466	3.52638	3.94846	9.77819	5.43631	6.43477	7.77191	4.82656	6.45205	28.091	30.0625	28.2466	26.8546	30.1681	36.6033	30.9707	33.1047	27.9247	26.8927	31.8205	33.3361
OS10G0473950	Hypothetical conserved gene. (Os10t0473950-00)	0.221457	0	0	0	0.112905	0.223452	0.117562	0.361988	0	0	0.359259	0	0.354194	0.117652	0.118948	1.41241	0	0	0.612337	0.888423	0	0.11508	0.492039	0.488752
OS02G0637000	Similar to OSIGBa0135K14.7 protein. (Os02t0637000-01)	0.538043	0.888863	1.81156	0.544281	1.08982	0	2.81165	0.772715	0.668048	1.55496	0.906972	1.34416	2.11782	3.70767	7.21143	7.13051	4.04643	5.61147	1.60069	1.73006	1.28077	3.00252	2.71339	1.06812
OS03G0129400	Conserved hypothetical protein. (Os03t0129400-01);Similar to EST AU078206(E20111) corresponds to a region of the predicted gene. (Os03t0129400-02)	0.490205	1.94267	0	6.96162	10.4196	7.20526	3.32398	4.30759	3.24609	11.922	10.5609	10.2122	3.28036	4.76165	5.01285	15.2249	17.3377	17.3899	19.2773	19.9815	19.4817	34.2646	38.6505	22.968
OS01G0718000	Zinc finger, AN1-type domain containing protein. (Os01t0718000-01)	4.00552	8.28796	6.3201	2.99792	1.72698	1.69285	21.7665	23.4087	24.4485	8.62357	12.0529	9.39971	1.79241	5.34778	4.93501	1.63582	1.29569	2.29244	4.90304	6.46523	6.36338	5.17994	3.19423	6.3307
OS04G0247700	Similar to H0315A08.1 protein. (Os04t0247700-00)	0	0	0.0616738	0	0	0.183415	0.0562328	0	0	0	0	0	0	0	0	0.185913	0.183962	0.124089	1.76321	1.26741	1.05564	0.876701	1.76389	2.13971
OS02G0108100	Conserved hypothetical protein. (Os02t0108100-01)	0.125332	0.131873	0.251142	0.214681	0.214496	0.299372	0.52321	0.401656	0.0543141	0.490065	0.318798	0.500103	0.178715	0.0441775	0.538786	1.51986	1.33495	0.735184	0.416348	0.381433	0.132628	0.891798	0.549034	0.957622
OS03G0110900	Dimeric alpha-beta barrel domain containing protein. (Os03t0110900-01)	15.1363	11.9907	11.577	13.451	14.424	18.4246	28.2699	28.5501	28.4273	31.8354	33.8648	32.2581	3.96134	2.1571	3.79672	10.4455	7.92702	8.32001	5.0392	5.65975	4.54442	11.8277	10.6547	11.79
OS04G0598800	Similar to Wall-associated kinase-like protein. (Os04t0598800-01)	0.3179	0.918396	0.991456	0.993453	0.945189	0.99376	2.21424	2.81777	1.95168	2.50482	2.52637	1.97692	4.01984	4.73923	4.46218	4.75146	3.92469	4.61051	7.7128	8.42867	8.41466	9.08894	6.52008	7.49626
OS02G0616600	Hypothetical protein. (Os02t0616600-01);Conserved hypothetical protein. (Os02t0616600-02)	0	0.0326839	0.0614616	0.0209805	0	0	0.142123	0.0574633	0.0339376	0	0.0291029	0.0281835	0.0621497	0.0606655	0.0312387	0	0.0106528	0.0108694	0	0.0555815	0.0599624	0.0205675	0.144859	0.11016
OS01G0365000	Protein kinase, catalytic domain domain containing protein. (Os01t0365000-00)	0.0161374	0.0656472	0.0311331	0.0307194	0.0156965	0	0	0	0.0347202	0.10361	0.136456	0.0727876	0.0156394	0	0.20537	0	0.0617744	0.0311495	0	0	0.0154156	0.0151124	0	0
OS09G0498200	Hypothetical protein. (Os09t0498200-01)	0	0	0	0	0	0	0.272233	0.17307	0.0836911	0.60313	0.5826	0.713689	0	0	0	0.0360673	0.0712334	0	0.0360998	0.213393	0	0.0688626	0.035903	0.111391
OS01G0648000	Potassium channel, Potassium uptake, Salt stress tolerance (Os01t0648000-01)	11.9946	11.1346	11.4733	5.87929	6.16527	6.43314	0.84453	1.1133	1.30883	1.38755	1.04721	1.03133	7.99038	8.30073	7.13917	7.57331	6.28996	8.11496	2.01101	1.74938	2.30254	2.42786	3.2737	2.36081
OS01G0717400	EGF-like, alliinase domain containing protein. (Os01t0717400-01)	0.0731201	0.303004	0.470074	0	0.037004	0.256948	3.49961	4.29958	2.98192	12.6517	11.027	11.2762	0.114393	0.263917	0.0766201	1.13792	0.377851	0.115946	1.17482	1.80683	1.59415	4.07364	3.02408	4.52298
OS02G0168100	Similar to 4-hydroxyphenylpyruvate dioxygenase. (Os02t0168100-01)	16.5838	16.1671	16.0765	12.3797	11.8082	11.174	61.9054	60.2822	67.0152	36.3093	34.9305	36.3399	12.0441	10.3385	10.2886	11.0067	7.55643	8.57627	14.6229	18.959	16.825	15.6829	15.775	12.0762
OS07G0659300	Conserved hypothetical protein. (Os07t0659300-01)	0.299471	0.620973	0	0	0	0	2.31167	0.53746	2.3375	0.74786	0.762542	0.757014	0.210111	0.105668	0.106356	0	0	0.535241	0.325264	0.221096	0.956466	0	0.555559	0
OS03G0808750	Hypothetical protein. (Os03t0808750-00)	0.0819216	0.124975	0	0	0.0408705	0.0807945	0.0389627	0	0	0	0.0410889	0	0	0	0	0	0.162394	0	0	0	0	0	0	0
OS05G0396700	Conserved hypothetical protein. (Os05t0396700-01)	0.176976	0	0	0	0	0	0	0	0	0	0	0	0.576986	0.192134	0	4.07614	4.25747	2.01392	0.971738	0.997674	0	1.48023	0.592972	2.39001
OS01G0218200	Thioredoxin domain 2 containing protein. (Os01t0218200-00)	2.6083	2.87377	2.38422	3.70457	3.10489	3.37805	0.577205	0.18842	0.772899	0.837395	0.7682	0.932806	3.81522	3.37335	4.03808	3.51208	3.73783	2.47443	1.2586	1.57354	1.42503	1.4378	1.59391	1.15516
OS07G0613600	Hypothetical conserved gene. (Os07t0613600-01)	0	0	0	0	0	0	0.695803	0.353479	0.856425	0.539105	0.929582	0.905097	0	0	0.354862	0	0	0	0.356711	0.354277	1.40653	0.170851	0.355894	0.360686
OS08G0173300	Small peptides, Anti-herbivore defense response, Response to wounding and oral secretion (Os08t0173300-01)	0.457417	0.844905	1.70052	0.230157	0.580644	0.233643	0.945226	1.20715	3.5007	1.79705	1.10698	1.81205	0.354268	0.232787	0	0.117492	0.11782	0.248602	0.251186	1.31897	0.354336	0.227057	0.119895	1.33761
OS03G0848100	Similar to Ser/Thr protein phosphatase family protein, expressed. (Os03t0848100-01)	0.244668	0.173779	0.449388	0.529322	0.69881	0.417768	1.17191	1.03324	1.3246	2.15329	2.06662	2.00572	0.535591	0.261291	0.569293	0.24149	0.308849	0.462955	0.683443	0.559966	0.331002	0.661866	0.836749	0.504511
OS02G0280700	Similar to Iron/ascorbate-dependent oxidoreductase. (Os02t0280700-01)	0.174422	0.176609	0.482883	0.341762	0.460023	0.257341	0.597594	0.145018	0.30987	0.544424	0.320678	0.536917	1.21172	2.58573	2.37913	1.30135	1.63759	1.63396	1.28807	1.48046	2.21903	1.33666	1.72861	1.38349
OS08G0393600	Protein-tyrosine phosphatase-like, PTPLA domain containing protein. (Os08t0393600-01)	1.17725	0.307287	0.860322	0.346786	0.292148	0.29348	0.355765	0.717376	0.640226	0.521017	1.1693	0.60585	0	0	0	0	0	0	0.0305492	0.0570718	0	0.092457	0	0.0960737
OS01G0555100	Similar to TATA-binding protein associated factor 2N (RNA-binding protein 56) (TAFII68) (TAF(II)68). (Os01t0555100-01)	3.47303	5.4706	4.78657	12.304	12.6401	10.873	0	0.258537	0.31344	0	0	0.172926	8.22314	12.9974	11.2585	27.1053	19.3597	19.6322	1.05514	0.697209	0.531122	0.776616	0.0917675	0.0926013
OS02G0779650	Hypothetical conserved gene. (Os02t0779650-00)	1.84885	1.81939	1.43762	1.81538	2.90388	2.00121	0.685874	0.968241	0.608822	0.378814	0.487943	0.516103	0.878078	0.582624	1.09852	1.24101	1.30876	0.904954	0.140619	0.308394	0.242448	0.518318	0.288037	0.098331
OS08G0560000	2-oxoglutarate-dependent dioxygenase, Gibberellin 20 oxidase, Shoot development, Salicylic acid (SA) production, Phytohormone homeostasis (Os08t0560000-01)	22.5817	27.4144	27.1347	13.4423	13.1959	11.0153	12.839	10.1712	7.69333	6.5055	5.41549	5.07825	3.85926	3.22084	1.59775	4.77224	4.32505	5.17019	1.54613	0.7158	3.58377	4.47628	4.38663	4.11144
OS06G0133200	Conserved hypothetical protein. (Os06t0133200-01)	8.82539	4.84074	5.43959	2.80364	3.41073	2.56447	28.6323	39.1129	43.1494	8.57212	11.2522	9.60899	3.28558	3.07374	1.86933	3.95772	3.94955	2.31872	1.28221	1.76577	1.86764	5.1101	0.21201	2.53188
OS03G0185000	Similar to Chloroplast serine acetyltransferase. (Os03t0185000-00)	0	0.310809	0.739334	0	0.458402	0	0	0.633751	0.588105	0.642249	0.165502	0.499991	0	0	0	0	0.156471	0.644391	1.9979	0.526039	0.471155	0.74047	1.45209	0.975233
OS02G0823200	Similar to OSIGBa0136O08-OSIGBa0153H12.4 protein. (Os02t0823200-00)	0.068261	0	0	0	0	0	0.262309	0.265083	0.0778461	0.195623	0.065455	0.192278	0.0716208	0	0	0.14534	0.0715808	0.791252	0.263512	0.0636845	0.0720489	0	0.216588	0.145176
OS03G0678800	Glycosyl transferase, family 8 protein. (Os03t0678800-00)	11.9654	8.05434	5.13319	12.24	5.69825	3.27832	0	0	0.340064	0.0927188	0.0944681	0.0958634	19.7617	12.3436	16.9968	14.4165	12.1435	18.306	1.05324	0.0999074	0.185899	2.0222	2.77969	0.288704
OS10G0330400	Protein of unknown function DUF179 family protein. (Os10t0330400-01)	5.46165	3.53832	4.43039	0.945992	0.515577	1.43388	19.0886	16.1326	20.3067	1.07346	1.18711	1.71877	1.33679	1.2317	0.894372	0.442852	0.438326	1.50095	2.16843	2.66819	1.06033	0.840666	0.993629	0.808275
OS02G0521100	Hypothetical conserved gene. (Os02t0521100-01)	0	0.3866	0	0.187389	0.377866	0.186953	1.84061	0.747186	4.30416	0.37802	0.386425	0.766464	0	0	0.406856	0.803267	0.586092	0.195343	0.575822	2.28655	0.198472	0.563685	1.18854	1.19931
OS02G0159300	Conserved hypothetical protein. (Os02t0159300-00)	0	0.322203	0.983296	0	0	0.976469	12.9828	16.5658	10.8276	6.4445	7.68022	6.85941	0	1.12183	0	0.736992	0	0	3.95932	5.63815	3.71589	1.09375	5.69266	3.85589
OS03G0664600	Plant lipid transfer protein/seed storage/trypsin-alpha amylase inhibitor domain containing protein. (Os03t0664600-00)	3.19629	2.30384	3.03704	1.72701	1.91682	2.75734	0.518547	0.703916	0.651776	0	1.67107	0.557692	1.25911	0.882429	1.26924	0.360008	0	0.719354	0.365652	0.747093	0.177109	0.167072	0.361611	0.181387
OS04G0127200	Hypothetical conserved gene. (Os04t0127200-01);Similar to Subtilase. (Os04t0127200-02)	0	0	0	0	0	0	0.0151274	0	0	0.0372376	0	0	0	0.0379512	0.0193739	0.0193424	0	0	0.0186862	0.107492	0.132973	0.0374125	0.0191161	0.0579334
OS01G0829600	Protein of unknown function DUF688 domain containing protein. (Os01t0829600-01)	0	0.0638481	0	0.506636	0	0	0	0	0.243083	0.13235	0.201769	0	0.468557	0.598076	0.675108	0.402961	0.670421	0.341305	0	0.0704812	0.0671444	0	0	0.208293
OS01G0964400	S-locus glycoprotein domain containing protein. (Os01t0964400-00)	0.115452	0.159992	0.0766836	0	0.118967	0.117502	0.121241	0.0827379	0	0.0832912	0.127712	0.254294	0	0.243674	0.372247	0.205865	0.49002	0.660875	0.0424713	0.176169	0.368664	0.624582	0.84408	0.591183
OS05G0338900	Oligopeptide transporter domain containing protein. (Os05t0338900-00)	1.79522	1.44504	1.79229	2.13877	1.14262	0.849845	0.431313	0.294915	0.549664	0.30016	0.309812	0	0.757817	1.78566	2.29456	4.51148	2.07945	0.594411	0.460456	0	0.595559	2.67138	0.771682	1.70403
OS01G0149700	Hypothetical conserved gene. (Os01t0149700-00)	0.297523	0.11054	0.365827	0.142921	0.293711	0.293524	0	0	0	0.0520213	0.0265986	0.0511703	0	0.105814	0.201841	0.107127	0.0924713	0.0537119	0.0263777	0.0382263	0.0266508	0	0.0133084	0.040865
OS06G0618700	VQ domain containing protein. (Os06t0618700-01)	1.79517	1.82286	2.10072	3.17075	2.90253	3.19606	5.37988	6.8816	5.2005	13.5814	14.9205	11.7939	7.97744	6.95339	6.56929	5.2581	6.55403	7.17807	19.8083	15.8075	21.5721	17.289	20.2249	14.0616
OS05G0482501	Hypothetical conserved gene. (Os05t0482501-00)	1.24384	0.897418	0	0.425317	0.850548	1.49592	2.57001	2.41841	2.17868	3.57012	0.231516	0.693245	0.894932	0.867552	1.56483	1.09124	0.863038	0	3.71185	3.89762	2.61822	1.62449	1.76872	2.01524
OS01G0631700	Similar to Ser Thr specific protein kinase-like protein. (Os01t0631700-01)	15.0739	12.9639	13.9167	20.6691	16.3769	20.4041	0.313039	0.334628	0.306135	0.462731	0.584363	0.685695	9.79996	10.4533	12.3156	9.10983	8.35945	8.05967	0.743251	0.989787	0.668514	0.655006	0.907681	1.02724
OS11G0550300	Hypothetical protein. (Os11t0550300-01)	6.34369	5.13532	6.27519	6.49036	5.95339	6.10272	3.40878	3.23926	3.59418	3.54328	3.42403	3.13048	0	0	0	1.12328	0.817301	0	0.176842	0.046141	0	0.784326	0.0396071	0.831323
OS12G0238900	Similar to HGA6. (Os12t0238900-01)	0.0476865	0.049922	0.239761	0.684342	0	0.193956	0.201946	0.258631	0.380096	0.153742	0.104616	0.296597	1.67429	0.257673	1.84323	1.03915	1.86177	1.76496	0.106129	0.332233	0	0.199799	0.375607	0.32219
OS04G0500900	Similar to H0311C03.1 protein. (Os04t0500900-00)	0.115757	0.230756	0.168521	0.334977	0	0.393676	0.920638	0.547984	0.712711	0.384849	0.502158	0	0.175721	0.11696	0	0.464095	0.113593	0.55883	0.276203	0.0526488	0.174631	0.45851	0.0580572	0.177325
OS04G0116800	Similar to 3-ketoacyl-CoA synthase. (Os04t0116800-01)	175.676	153.052	133.806	104.523	100.357	106.569	38.5006	34.1831	38.5639	35.5156	37.8865	35.0665	59.0351	43.4263	49.7101	75.3002	64.7773	63.5671	3.81193	3.71163	4.03662	7.52897	6.92753	6.79558
OS12G0180600	Similar to HAD superfamily hydrolase, 5'-Nucleotidase containing protein, expressed. (Os12t0180600-00)	0	0	0	0	0	0	0	0	0	0	0	0	0.0751854	0	0.0756227	0	0	0	0.325052	0.22154	0.461132	0.148453	0.14646	0.130614
OS04G0162500	Zinc finger, C2H2-type domain containing protein. (Os04t0162500-01)	1.1828	0.416078	0.593073	0.405811	0.817162	1.42516	2.81821	1.81774	1.1816	2.3656	2.20322	1.09621	5.84454	5.47199	4.43004	2.41537	1.67839	1.29574	4.10931	5.97498	5.14809	3.52149	3.67741	3.39921
OS02G0221100	Helix-loop-helix DNA-binding domain containing protein. (Os02t0221100-00)	0.051351	0	0	0	0	0	0.106886	0	0	0.440093	0.169485	0.503848	0	0.10784	0.328565	0.1646	0.0545305	0.16647	0.395745	0.818059	0.543932	0.571728	0.559902	0.335914
OS06G0608401	Similar to MADS-box transcription factor 30. (Os06t0608401-01)	0.560089	0.114427	0.814144	0.59672	0.498939	0.66128	0.588689	0.379805	0.455564	0.708895	0.279676	0.541001	0.282564	0.16916	0.172181	1.4168	0.502146	0.73374	0.16612	0.160923	0.280935	0.49411	0.516049	0.81951
OS03G0144500	Similar to Xyloglucan galactosyltransferase KATAMARI 1 (EC 2.4.1.-) (MURUS3 protein). (Os03t0144500-01)	0	0	0.100864	0	0.0519224	0	0	0	0	0	0	0	0.0541086	0.160503	0.162898	0.431497	0.90833	0.813476	0	0	0	0	0	0
OS08G0137400	Cupredoxin domain containing protein. (Os08t0137400-01);Cupredoxin domain containing protein. (Os08t0137400-02)	5.35156	4.62147	6.31978	9.36391	8.61887	10.1269	2.01949	0.688889	1.17712	1.90467	1.27547	2.09884	11.8323	10.3912	11.5194	10.55	6.15962	9.30124	2.5744	1.30087	0.71233	3.65453	2.17793	1.54796
OS03G0375601	Hypothetical gene. (Os03t0375601-00)	0	0.338192	0	0.227337	0.11045	0	1.04567	0.359506	1.91433	0.350928	0.346765	0	0	0	0	0	0	0	0	0	0	0	0	0
OS12G0156866	Similar to Amino acid permease family protein, expressed. (Os12t0156866-00)	0.392283	0	0.611276	0.0574867	0.115745	0.172004	0	0.461848	0.295294	0	0.463971	0.463776	0.600245	0.343972	0.0604745	0.298777	0.46722	0.650454	0.619218	0.767518	1.05843	0.277162	0.302429	0.30304
OS04G0567200	Uncharacterised protein family UPF0005 domain containing protein. (Os04t0567200-01)	0	0	0	0.112466	0	0	0.376016	1.42288	1.30035	0.4608	0.399982	0.347403	0	0	0	0	0	0	0.115206	0.15023	0	0	0.397789	0.199908
OS01G0116900	Protein kinase, catalytic domain domain containing protein. (Os01t0116900-00)	0.0291032	0.0294215	0.169971	0	0.142683	0.0567501	0.791047	1.32439	1.2714	2.19495	2.04172	2.69332	0.144174	0.488643	0.699932	0.288395	0.0568891	0.605569	1.94111	2.17062	2.19238	1.96887	2.84236	2.4208
OS02G0759600	Hypothetical protein. (Os02t0759600-00)	0.165574	0.17009	0.101713	0.0407581	0.0416065	0.103325	0.324314	0.164394	0.219763	0.286803	0.375521	0.244072	0.0621503	0	0.0630271	0.126049	0.0419139	0.0428722	0	0.166235	0.167247	0.248874	0.339861	0.150679
OS04G0208400	Cyclin-like F-box domain containing protein. (Os04t0208400-01)	0.428711	0.76725	0.598891	0.248563	0.646912	0.286203	0.85944	0.510259	0.483212	0.219401	0.561566	0.737845	7.22955	7.33429	6.99621	6.61382	6.40735	6.16645	6.97573	6.64096	7.85869	7.33522	7.04551	6.80779
OS07G0161500	Similar to OO_Ba0005L10-OO_Ba0081K17.27 protein. (Os07t0161500-00)	0	0.339843	0.20605	0.367729	0.167766	0.584454	0.0390602	0.0393532	0.0469156	0.0400766	0	0.15765	0.378047	0.708329	0.513738	0.679142	0.789472	0.492799	0.0801593	0.113333	0.207348	0.243427	0.738348	0.168192
OS01G0851300	Reticulon family protein. (Os01t0851300-01)	0.616779	0.836414	0.499951	3.32868	1.75937	1.43388	1.50771	2.04163	0.858203	2.25834	2.52112	1.33639	6.16955	2.87234	3.54201	3.43971	6.59306	4.57574	3.61801	3.37404	2.3694	3.52615	3.25667	2.87671
OS04G0462400	Similar to lysine/histidine transporter. (Os04t0462400-01)	0.395035	0.457192	0.39084	0.0997149	0.149841	0.0992201	14.7648	14.2635	12.9005	9.80033	7.52368	8.67339	0.369735	0.782569	0.373591	0.886981	1.63542	1.93364	12.6724	18.8857	16.9957	17.9408	23.2169	15.5374
OS01G0544700	Hypothetical conserved gene. (Os01t0544700-01);Hypothetical conserved gene. (Os01t0544700-02)	25.6285	23.3409	26.6625	28.8542	27.747	29.5435	10.1804	12.9326	12.7425	13.0897	14.0108	13.7992	0	0	0	2.88711	0	0	0	0	0	0.697527	0	2.13914
OS07G0645000	Allergen V5/Tpx-1 related family protein. (Os07t0645000-01)	14.932	14.8384	12.0273	26.3248	24.6154	29.6934	0.271058	0.275581	0.577388	0.900501	1.20586	1.66183	18.4158	15.568	18.4329	18.4673	19.9987	20.3659	0.980803	0.136767	0.361099	0.851903	1.46144	2.00745
OS02G0179200	Glutamine amidotransferase class-I domain containing protein. (Os02t0179200-01)	1.11445	1.0482	0.935847	1.30889	1.22679	1.2985	0.225753	0.551445	1.15779	3.41759	4.49704	4.04115	7.44689	5.82143	9.13036	3.63756	4.52377	3.34467	0.354751	0.3019	0.276116	1.0689	1.07733	2.0122
OS07G0635200	Cytochrome P450, E-class, group I domain containing protein. (Os07t0635200-00)	0	0.0619794	0.148422	0	0.0900641	0	0.774248	0.759035	0.468346	0.419022	0.457613	0.178527	0.334919	0.183282	0.0307096	0.122569	0.0910598	0.0930617	0.396085	0.299516	0.244887	0.571916	0.621251	0.497065
OS09G0559600	Thioredoxin domain 2 containing protein. (Os09t0559600-01)	8.66953	15.1416	11.7632	16.8272	18.1169	22.1205	60.9337	62.5266	45.1728	52.0459	57.1409	52.5741	8.67107	8.72248	8.64576	5.89949	10.2486	18.0567	37.2486	51.073	34.059	38.6949	42.1284	44.6837
OS02G0282500	Disease resistance protein domain containing protein. (Os02t0282500-00)	0	0	0	0	0	0	0	0	0	0	0	0	0.0820033	0.272642	0.388724	0.984335	0.136303	0.300608	0.131331	0.16064	0.0545783	1.02162	0.0944056	1.01765
OS02G0138000	Leucine-rich repeat, plant specific containing protein. (Os02t0138000-00)	43.8155	29.9574	30.4117	82.1048	65.7481	68.5379	0.0395027	0.0809352	0	0.284896	0.252089	0.170474	40.5771	36.132	54.531	29.23	31.934	24.4884	0.430417	0.184232	0.11955	0.385248	0.50449	0.930813
OS11G0300700	Similar to Protein kinase domain. (Os11t0300700-01)	1.08881	1.86393	0.410364	0.422485	1.40744	0.556257	0.145243	0	0.183855	0	0.15233	0.153269	0.441789	1.16328	1.33275	0.879306	0.291416	0.595769	0	0.469733	0	1.25726	0.303192	0.60713
OS03G0817100	Uncharacterised protein family UPF0497, trans-membrane plant domain containing protein. (Os03t0817100-00)	0	0	0	0	0.205617	0.204814	0.203961	0.207696	0.762829	0	0.108815	1.08251	0.215073	0.63391	0	0.858866	0.318641	0.212135	0.860132	2.72768	0.745684	0.505539	0.646402	0.218008
OS02G0197600	Chlorophyll a/b-binding protein type III (Fragment). (Os02t0197600-01);Similar to Chlorophyll a-b binding protein 8. (Os02t0197600-02);Chlorophyll a/b-binding protein type III (Fragment). (Os02t0197600-03)	757.469	702.43	746.663	298.615	302.023	266.985	1035.01	1040.71	1039.3	709.5	676.094	705.391	159.189	153.719	147.048	146.84	128.065	142.784	86.4996	108.968	99.1845	196.521	208.307	159.849
OS04G0531100	Small C2-domain protein consisting of a single C2 domain, Phloem protein, Signaling pathway involving Ca<sup>2+</sup> ions, Defense response (Os04t0531100-01)	156.834	100.44	112.702	249.914	196.745	232.127	2.24384	2.46437	4.0041	4.87436	5.55331	4.59505	191.684	200.9	221.696	187.618	201.894	177.933	2.31429	2.76167	1.62413	3.14314	2.63898	4.17398
OS05G0242000	Protein of unknown function DUF247, plant family protein. (Os05t0242000-01)	0.284487	0.440417	0.470577	0.383571	0.240055	0.525736	0	0.0994313	0	0	0.149835	0.0496462	0.101949	0.200299	0.101785	0	0	0.304855	0	0	0	0	0	0.206878
OS07G0152200	Similar to predicted protein. (Os07t0152200-01)	12.998	12.771	12.8147	21.7379	22.9835	22.4482	3.47407	3.42791	3.24571	3.72718	3.89616	4.20099	18.7003	19.641	22.8354	30.6226	31.8279	36.9108	4.48364	3.29467	4.76008	7.73621	7.25541	6.56852
OS07G0603600	Similar to esterase PIR7B. (Os07t0603600-01)	5.73112	5.98653	6.49371	7.2738	7.78136	6.86149	1.39586	1.40726	1.73567	5.48717	6.42481	5.30516	14.4026	11.006	11.63	8.47824	5.68479	8.0263	6.91291	5.7041	6.33204	7.34007	6.79038	8.3134
OS05G0451900	Similar to Axi 1 (Auxin-independent growth promoter)-like protein. (Os05t0451900-01)	9.69825	10.1732	9.48746	3.8845	3.6572	3.08551	12.3469	12.5432	12.1437	4.84048	5.17794	4.68321	1.66177	1.90539	1.42579	1.76573	1.94943	2.09389	3.25775	3.56335	3.01105	3.66429	2.78316	3.14415
OS03G0416300	Similar to Phytochelatin synthetase (Fragment). (Os03t0416300-01);Similar to COBRA-like protein 2. (Os03t0416300-02)	0.0234901	0	0.170144	0.107027	0.138657	0.0910699	0.33519	0.157748	0.262769	0.665566	0.920899	0.508656	0.134979	0.186649	0.0235761	0	0	0.0472519	0.248301	0.107751	0.116193	0.115424	0.140581	0.0470666
OS01G0222001	Hypothetical conserved gene. (Os01t0222001-01)	15.1707	15.6954	14.0571	14.4649	16.8279	18.5422	2.26482	1.73808	1.6639	1.65575	1.71046	1.52662	18.4417	14.5179	15.1271	21.9241	19.3809	18.9974	2.70991	1.7682	0.960057	1.60815	2.50538	2.29451
OS11G0135900	Major facilitator superfamily protein. (Os11t0135900-01);Similar to carbohydrate transporter/ sugar porter/ transporter. (Os11t0135900-02)	13.6798	15.4455	13.7887	12.9767	15.0169	13.4152	17.9734	19.1109	20.6809	15.7472	15.0652	14.6229	5.81669	7.64871	5.06496	7.42331	8.20384	10.0893	2.93487	4.35482	3.61333	6.75736	6.39719	6.371
OS04G0493600	Similar to Lectin-C precursor (PL-C). (Os04t0493600-01)	3.50536	1.88786	0.502222	1.87568	3.27973	1.01892	1.02249	2.23845	1.25287	5.5482	5.25563	2.59261	1.20807	0.686118	1.74724	2.43914	1.38392	1.91564	0.524435	0	0.345447	1.01126	0.176595	1.24508
OS10G0570700	Ribosome-inactivating protein family protein. (Os10t0570700-00)	0	0	0	0	0.611843	0.36061	0	0	0	0.127688	0	0	0.377282	1.23887	0.378611	1.13237	1.49851	1.0058	1.94519	0.533562	0	14.9272	14.4457	19.0616
OS06G0725300	Barwin-related endoglucanase domain containing protein. (Os06t0725300-01)	13.7566	15.9093	17.5075	12.7179	11.8424	9.02221	40.4768	38.7513	41.1374	21.6757	20.8039	22.9394	1.18985	1.60049	0.499624	2.09025	3.28554	2.86573	5.39511	5.43929	4.21895	7.81692	6.42402	10.4162
OS05G0407100	Four F5 protein family protein. (Os05t0407100-01)	3.26682	2.80387	1.36413	0.553428	0	0.547613	4.69965	9.63433	7.22744	1.11804	4.2324	1.70267	0	0	0	0	0	0	0	0	0.905489	1.16888	0	0.312155
OS04G0347900	Similar to OSIGBa0130K07.5 protein. (Os04t0347900-01)	2.79877	3.79008	3.07484	4.64603	4.3481	4.77148	2.17074	2.12338	2.26193	3.37333	3.07857	2.88872	1.18371	1.30534	0.511879	1.58336	1.09343	0.619508	0.636454	0.801167	0.894912	1.11714	0.979279	1.80031
OS11G0123066	Conserved hypothetical protein. (Os11t0123066-01)	0.0527751	0.0401192	0.0629873	0.0123556	0.0126346	0.0126726	0	0	0	0	0	0	0	0	0	0	0	0	0	0	0	0	0	0
OS12G0286200	Conserved hypothetical protein. (Os12t0286200-01)	9.20299	7.68101	7.76884	6.46964	9.38176	9.81571	8.23957	6.06919	3.462	6.61153	3.58637	3.13472	2.25238	1.58802	2.58672	1.1627	2.58073	2.34824	3.03455	2.84975	2.13334	2.15218	1.58145	1.29467
OS04G0171800	Similar to Cytochrome P450 79A1 (EC 1.14.13.41) (Tyrosine N-monooxygenase) (Cytochrome P450Tyr). (Os04t0171800-01)	1.34887	1.4874	1.08094	0.401284	0.210442	0.509187	0.545259	1.02352	0.48752	0.349561	0.638908	0.704013	0	0	0	0	0.0261961	0	0	0	0	0	0	0.0654295
OS08G0125200	Similar to cDNA, clone: J065032N17, full insert sequence. (Os08t0125200-01)	0.539966	0.614397	0.466221	0.656923	1.04142	0.716781	0.601018	0.579462	0.655811	1.17401	0.970799	1.25892	0	0	0	0	0	0	0	0	0.0645594	0	0	0
OS06G0367100	Glycoside hydrolase, subgroup, catalytic core domain containing protein. (Os06t0367100-01);Similar to starch branching enzyme III. (Os06t0367100-02)	2.03378	1.70042	2.41503	3.98495	3.47137	3.70362	1.57223	1.47427	1.57395	5.05844	4.41271	4.06296	5.349	5.82386	5.48267	5.44718	5.29342	4.53361	8.1383	8.46747	7.61385	6.70973	7.36421	6.65557
OS09G0479200	Similar to Receptor protein kinase-like protein. (Os09t0479200-01)	4.7132	1.4319	3.37161	3.17914	3.05865	3.19796	0	0	0	0	0	0	3.77171	1.84772	2.76703	2.59077	3.57775	3.84363	0	0	0	0	0	0
OS02G0151300	Similar to Cellulase (Fragment). (Os02t0151300-01)	4.9953	3.8422	4.60508	3.14072	2.69207	2.23679	4.862	4.05382	5.15605	3.81591	2.52459	3.15404	1.67742	1.25983	1.13986	2.04814	1.43415	2.72151	1.43079	0.978905	1.2256	2.70108	2.92919	3.5582
OS04G0538166	Similar to Elongation factor G, chloroplastic. (Os04t0538166-00)	6.87124	5.30065	3.81513	4.72348	1.56493	2.62702	28.3316	21.1072	23.8594	13.3453	10.5439	14.1891	8.98703	7.59756	6.10822	8.28302	7.9475	4.12014	15.0424	8.6432	12.2768	6.85396	11.695	8.56622
OS05G0581600	Hypothetical protein. (Os05t0581600-01)	2.3673	1.46917	0.592362	1.1282	1.1363	0.771104	6.10089	6.50512	4.11317	6.92278	7.25053	4.86349	0.896099	1.41848	0.89734	1.07815	0.449025	0	3.66419	5.55865	3.43653	2.16799	1.94606	3.24355
OS06G0291500	Conserved hypothetical protein. (Os06t0291500-01)	0.0329734	0	0.0472478	0.030876	0	0	0.11144	0.167624	0.0659407	0.0998682	0.10288	0.0419461	0	0.046097	0	0	0	0.0156297	0.0287647	0.118214	0.090238	0.103427	0.189275	0.135377
OS09G0433800	Similar to Senescence-associated protein SAG102. (Os09t0433800-01)	92.9267	81.411	97.6929	30.789	32.2939	24.8584	192.457	175.835	174.756	51.743	48.7235	51.7682	23.6062	18.2719	20.2965	30.3604	23.6298	29.8891	35.2278	39.9403	27.3893	49.49	47.608	49.5296
OS07G0640600	Hypothetical genes. (Os07t0640600-00)	0	0	0	0	0	0	0	0	0	0	0	0	0	0	0	0	0	0	0	0	0	0	0	0
OS04G0437000	No apical meristem (NAM) protein domain containing protein. (Os04t0437000-01)	0.422883	0.120822	0.46986	0.0583801	0.0590345	0.412131	0.345651	0.291397	0.0691616	0.286904	0.525124	0.910762	0.367366	0.181259	0.245616	0.363928	0.772534	0.604795	0.821931	1.08893	1.02309	0.832534	1.47364	0.930927
OS04G0160600	Similar to OSIGBa0096I22.5 protein. (Os04t0160600-00)	1.67636	0.969714	1.93888	0.979727	1.02678	0.904125	1.41231	2.40213	2.33822	5.33603	3.9677	3.97181	1.1888	0.916411	0.63542	0.947314	0.589889	0.982597	1.70699	1.22821	1.56554	4.10676	4.87655	4.62095
OS08G0462900	Protein of unknown function DUF716 family protein. (Os08t0462900-01)	19.2259	18.6654	21.1888	8.85626	10.6764	10.1922	3.7847	2.58212	5.38785	2.72226	3.10875	1.6665	11.6023	15.8477	9.97974	11.4226	12.404	10.5778	1.83494	2.2024	3.53084	2.78482	2.93438	3.99733
OS01G0670600	Protein kinase, catalytic domain domain containing protein. (Os01t0670600-01)	0.0598794	0.151036	0.0578622	0.200697	0.0728564	0.173489	0.027644	0	0	0.0417752	0.0425107	0	0.321665	0.217721	0.16208	0.308438	0.230985	0.232828	0	0	0	0.114288	0.172349	0.0871716
OS06G0157700	Florigen, Heading date (Os06t0157700-01)	1.59948	0.517204	3.28267	1.16879	2.20866	1.59167	10.6663	12.2371	10.5578	9.07927	8.46938	7.27031	3.40212	5.08792	2.22281	3.45841	2.67078	5.60159	18.6878	12.5129	11.8181	3.37181	3.80862	4.04305
OS06G0138700	Cyclin-like F-box domain containing protein. (Os06t0138700-01)	14.0232	13.626	14.4684	15.8753	14.3945	14.5766	10.0902	9.34948	9.14563	10.1659	13.0876	10.9919	1.69509	0.0746803	2.47233	8.36458	7.57369	6.31353	1.11769	1.70491	1.42779	6.26176	5.20717	6.22066
OS01G0588000	Heat shock protein Hsp20 domain containing protein. (Os01t0588000-01)	0.214234	0.0740426	0.285452	0.216789	0.504709	0.71524	1.27361	0.919312	0.732498	1.87005	1.35909	0.888656	0.0733292	0	0.367383	0	0	0.688967	0.465526	0.881374	0.597757	1.52931	0.532814	1.13931
OS10G0132901	Hypothetical protein. (Os10t0132901-00)	0.0373934	0.114351	0.0537923	0	0	0.0366105	0.0674089	0.0850063	0.0201773	0	0.0357367	0.1372	0.018001	0.0537566	0.110139	0.310445	0.180174	0	0.070011	0.0828082	0.106945	0.0526403	0.0705834	0.0727046
OS01G0706600	Conserved hypothetical protein. (Os01t0706600-00)	1.30329	1.85434	1.15779	0.506862	0	1.80056	3.25737	4.53622	1.06292	3.45158	4.90347	2.30195	0.350983	0.699482	1.06381	0.534094	0	1.06753	2.24641	1.56219	2.8398	2.54982	1.99491	1.81453
OS03G0597450	Hypothetical conserved gene. (Os03t0597450-01)	6.67675	5.18077	4.60194	7.00021	6.29879	7.38693	4.18786	3.77186	4.47201	4.68908	4.09705	2.9394	0	0.100763	0.515921	3.04506	1.91352	2.797	0.517243	0.842648	0.202601	2.15266	1.65677	1.25951
OS05G0501800	SPL-like, EAR-containing (SPEAR) protein, Regulation of meiotic fate acquisition (Os05t0501800-01)	0.265294	1.03149	0.807434	0.0916735	0.0915616	0	0.472236	0.0972444	0.24068	0	0.292411	0.29693	0	0	0	0.491422	0	0	0	0.104872	0.195048	0.379719	0	0
OS10G0548100	Similar to DM280 protein. (Os10t0548100-01)	8.7687	3.68416	6.61139	1.85923	3.10327	2.15256	5.54735	7.06608	5.54076	4.09787	4.97696	3.5736	6.51636	5.35289	3.82948	9.98483	6.24828	2.53676	1.00257	1.38654	1.28432	1.94287	1.33057	1.77926
OS12G0498500	Similar to DnaJ domain containing protein, expressed. (Os12t0498500-01)	1.84571	1.64515	1.2373	1.76585	1.37216	1.76259	7.88239	7.60599	8.19722	9.13009	9.22554	9.32079	3.1332	6.11483	3.76162	3.18693	3.58216	2.84259	10.2733	13.8453	7.8464	8.25167	8.34184	7.31167
OS02G0816600	Similar to ABC(yeast) homolog1. (Os02t0816600-01);Similar to ABC1 family protein. (Os02t0816600-02)	19.1513	19.7449	17.8543	10.6157	8.4008	10.9188	41.4434	33.9075	38.8369	18.1596	19.9562	19.1335	5.93634	4.92967	3.24921	5.59455	6.46136	4.61546	4.50783	4.37088	4.10731	6.22322	5.8582	4.1323
OS01G0848900	Conserved hypothetical protein. (Os01t0848900-01)	2.15105	1.58082	1.80813	2.83247	3.12577	3.57162	12.1334	15.0178	12.8057	24.0778	21.3945	25.206	10.6264	10.3648	10.8394	3.88712	3.38782	2.08788	42.7294	38.7321	34.0327	15.646	15.4844	16.5518
OS11G0125900	Similar to GDA1/CD39 family protein, expressed. (Os11t0125900-00)	47.3324	32.3629	42.4258	32.288	33.3656	34.495	1.35969	1.1464	1.11726	1.36628	1.01066	1.15197	22.6653	18.1364	21.1067	22.4148	19.2379	15.3929	0.751633	0.922529	0.339937	0.48922	0.499185	0.867313
OS12G0144600	Heavy metal transport/detoxification protein domain containing protein. (Os12t0144600-01)	18.2199	18.3403	13.8417	16.0122	14.8445	16.3219	0.504117	0.612088	0.389777	0.70624	0.551667	0.458726	13.3414	11.3178	14.1033	15.6828	15.339	10.8197	1.49431	0.887232	1.56181	1.19347	1.08725	1.50216
OS07G0684900	WUSCHEL-related homeobox protein, Transcription factor, Crown root development (Os07t0684900-01)	17.8522	16.3084	15.0453	29.0641	24.1769	33.5562	0.190329	0.0645376	0.312504	0.0649538	0.397837	0.392289	24.9398	21.9099	26.9772	15.6472	18.3584	11.6791	0.721462	0.651021	0.389005	0.249884	0.39735	0.131885
OS02G0771700	Glycoside hydrolase, family 17 protein. (Os02t0771700-01)	30.4054	25.3573	23.3655	65.7094	39.8597	43.5093	19.1496	19.0897	20.4441	11.3225	9.64829	12.0374	33.7631	30.6172	33.9415	23.5196	31.3995	19.9938	8.76075	6.46395	8.94697	11.3434	13.3222	12.3385
OS04G0633300	Similar to H0613A10.4 protein. (Os04t0633300-00)	0	0.0550106	0.122274	0	0	0.0175703	0.016879	0.0341114	0.0605774	0.0684478	0.122509	0.0841548	0.265918	0.318189	0.143893	0.0357564	0.0528194	0.123735	0.381159	0.43215	0.512423	0.469723	0.601392	0.377084
OS12G0135051	Similar to Phosphoglycerate mutase family protein, expressed. (Os12t0135051-00)	0.529703	0.228397	0	0.148254	0	0	0.146565	0.6702	0.266492	0.295419	0.598941	0.0732754	0.316703	0.0788992	0	0	0	0	0	0.0710544	0	0	0.0794228	0
OS02G0316800	Similar to MRNA binding protein precursor. (Os02t0316800-01)	0.193653	0.404478	0.192146	0.0967185	0.488363	0.193279	0.571424	0.483125	0.231717	0.193206	0.693934	0.293048	0.709127	0.506865	0.20493	1.83457	1.52129	1.12496	1.79396	0.9953	1.32841	2.20376	1.1441	2.5126
OS02G0268100	Similar to Glutelin (Fragment). (Os02t0268100-01)	0	0	0	0.0485594	0	0	0	0	0	0	0	0.0926319	0	0	0	0	0.12258	0.0998046	0	0	0	0.393576	0.492799	0.798727
OS01G0556700	Hypothetical conserved gene. (Os01t0556700-00)	83.2432	86.3572	85.6479	15.2142	16.3314	18.2427	13.3376	17.2426	16.3342	12.0005	11.0491	12.3143	9.34736	5.24658	2.34379	5.66425	4.6579	5.33176	6..12458	8.34372	5.3346	6.31433	7.20042	6.33275
OS05G0116500	Conserved hypothetical protein. (Os05t0116500-01)	3.30265	4.26999	2.85797	4.12475	4.31194	4.06032	0.32319	0.667342	0.802834	1.8637	1.98598	2.37117	0.243254	0.43458	0.438513	1.35714	0.523715	0.531501	0.571933	0.516843	0.612666	0.855367	1.01676	0.91774
OS07G0123800	Uncharacterised conserved protein UCP031279 domain containing protein. (Os07t0123800-01)	0	0.291582	0	0	0	0	0.884801	1.81568	1.67135	1.95981	1.20367	3.24561	0.607411	1.04802	0.305494	0	0	0	2.42003	5.589	3.3251	3.44398	5.2585	2.64679
OS01G0678000	Protein of unknown function DUF2921 domain containing protein. (Os01t0678000-00)	0.332624	0.338386	0.202577	0.138832	0.0622489	0.185713	0.538134	0.512704	0.642668	0.935778	1.04516	1.14573	0.489128	0.612272	0.382567	0.349012	0.359627	0.851377	0.485736	0.639255	0.532166	0.771598	0.734899	0.552413
OS06G0537700	X8 domain containing protein. (Os06t0537700-01)	0.374874	1.83954	0.374509	1.78435	1.93097	1.53256	0.254619	0.390447	0.649538	1.045	1.20513	1.73204	2.58809	5.10271	2.87862	2.32014	3.50845	4.02015	2.68898	4.12203	3.22837	1.30024	2.51644	2.12462
OS03G0227400	Similar to glucan endo-1,3-beta-glucosidase 7. (Os03t0227400-01)	4.11185	3.31336	3.82359	3.04259	3.11061	2.72496	17.9236	16.9451	16.6372	8.48031	11.5286	10.637	3.16046	4.10153	3.59545	5.61895	4.76354	4.16461	8.74969	9.05698	8.7335	10.2963	9.92857	9.01483
OS02G0164000	Peptidase C48, SUMO/Sentrin/Ubl1 domain containing protein. (Os02t0164000-00)	0	0.46286	1.27649	0	0.05343	0	0.665041	0.435732	0	0	0	0	7.31429	6.26425	8.32592	12.7107	12.9083	10.751	1.94101	2.80718	2.24529	4.94158	4.26667	5.39883
OS11G0693800	Similar to ATP-citrate synthase. (Os11t0693800-01)	0.598572	0.808143	2.8301	0.852873	0.611012	0.331421	0.645148	0.353677	0.900023	1.53448	0.301041	0.238774	5.84595	5.13463	6.5614	7.02813	10.4824	7.46864	4.80574	2.87057	4.69767	5.29514	3.38961	3.26893
OS12G0216500	Hypothetical gene. (Os12t0216500-01)	0	0	0	0	0	0	0	0	0	0	0.0676732	0	3.58222	6.21481	6.84817	3.38819	3.006	2.8479	2.33384	3.05462	2.46096	2.82933	3.3025	3.68339
OS09G0461500	Alpha/beta hydrolase fold-3 domain containing protein. (Os09t0461500-01)	56.4975	50.5722	40.4397	98.2445	79.5221	87.5942	1.07141	0.182767	0.338631	0.185084	0.571001	0.383383	29.3621	23.0492	40.0548	28.4527	31.1612	31.812	0.955207	0.69754	0.363711	0.173531	1.22786	0.755514
OS04G0465300	A member of the GAST (gibberellin (GA)-Stimulated Transcript) family, Cell division, Differentiation of panicles (Os04t0465300-01)	7.11113	5.55533	3.44329	2.549	4.02203	2.08127	0	0	0	0	0	0.167486	5.91985	5.79669	4.90859	5.75803	9.27103	2.93223	0	0	0	0	0	0
OS06G0133100	Hypothetical protein. (Os06t0133100-01)	0.634187	0.482654	0.158763	0	0	0.320458	2.89146	1.46484	2.36131	0.16157	1.29703	1.13933	0	0	0	0	0	0	0	0	0.337669	0	0	0
OS09G0537700	S-like ribonuclease, Salinity tolerance, Abiotic stress response, Regulation of photomorphogenesis (Os09t0537700-02)	0.384543	0.109365	0.213967	1.02302	0.385285	0.325522	0.162392	0.219604	0.326235	1.03962	1.16428	1.02888	0.561589	0.617492	1.53542	3.53043	6.59104	12.4091	0.335097	0.276598	0.791589	0.555986	0.457245	0.576959
OS02G0136800	Protein of unknown function DUF1677, Oryza sativa family protein. (Os02t0136800-01);Protein of unknown function DUF1677, Oryza sativa family protein. (Os02t0136800-02)	13.6202	17.1452	14.737	16.2259	17.6928	18.5493	21.5546	21.5975	20.0683	20.9825	21.1041	20.5148	2.64852	0.91455	2.85382	11.1463	10.1832	9.77087	4.01269	4.22596	1.69172	14.5357	9.6828	13.8556
OS02G0729200	Hypothetical conserved gene. (Os02t0729200-00)	2.00593	2.26028	1.39048	2.85805	3.02298	1.8942	13.9242	15.9105	11.1336	7.78367	10.2731	10.3095	2.99984	1.65233	1.8493	2.25692	2.41605	1.52896	10.2924	14.9465	12.8285	12.9347	13.2789	14.9042
OS06G0552900	Similar to SP3D. (Os06t0552900-00)	105.365	115.075	120.18	147.794	144.979	121.621	47.9055	43.4401	44.6183	42.6046	39.371	47.139	208.482	203.155	171.909	190.312	179.226	166.306	8.20167	8.61841	7.29126	8.40385	7.35809	9.18149
OS03G0334250	Hypothetical protein. (Os03t0334250-00)	0.303374	0.345038	0.368529	0.486314	0.152588	0.83164	0.223198	0	0	0.0768978	0.0789163	0.154337	1.098	0.464839	0.992236	0.275296	0.424625	0.766095	0	0	0	0.149131	0.0786459	0.0397175
OS07G0251900	Leucine-rich repeat, N-terminal domain containing protein. (Os07t0251900-01)	0	0	0	0	0	0	0	0	0	0	0	0	0.250662	0.0227107	0.0692363	0.0692487	0.25058	0.263257	0.0337073	0	0	0	0.022762	0
OS07G0633000	Hypothetical conserved gene. (Os07t0633000-01)	7.31815	5.62011	5.71871	1.77649	2.30446	1.31925	3.15943	5.55786	4.981	1.84578	1.78008	1.8841	1.67782	0.920444	1.03407	1.3027	1.38339	1.58557	1.31768	1.06382	0.740578	1.15176	1.13802	0.860985
OS06G0671000	Similar to Potassium transporter 1 (AtPOT1) (AtKUP1) (AtKT1). (Os06t0671000-01)	0.337899	0.743948	0.716988	0.388919	0.280694	0.33102	0.621609	0.59232	0.375129	2.58695	2.45002	2.31251	0.491799	0.643008	1.01209	0.766419	0.640923	0.396539	1.93934	1.92583	2.12433	3.56858	3.06739	2.47022
OS06G0538400	Conserved hypothetical protein. (Os06t0538400-01)	11.3441	12.4519	14.501	13.9252	15.2408	18.7131	3.83394	6.32344	6.79119	5.84757	5.73488	11.2754	29.5472	33.4123	29.8675	34.9768	34.3536	35.0337	10.1254	10.5895	8.56385	9.82515	7.86313	7.16416
OS08G0443800	Tetraspanin domain containing protein. (Os08t0443800-01)	1.00386	0.383276	0.993851	0.555728	0	0	0	0	0	0	0.0996985	0	0	0	0	0	0	0	0.0992005	0	0	0	0.28979	0
OS06G0687000	Domain of unknown function DUF292, eukaryotic domain containing protein. (Os06t0687000-00)	0.847459	0.60839	0.942412	1.20145	1.20634	1.28763	0.13838	0.209853	0.163749	0.178888	0.111191	0.306695	0.447401	0.769376	0.733503	0.705587	0.4612	0.898089	0.308806	0.503459	0.410706	0.183478	0.24043	0.271221
OS08G0530300	Exo70 exocyst complex subunit family protein. (Os08t0530300-01)	1.86537	1.86689	1.97205	6.48198	5.42411	5.48904	3.00646	3.55593	3.37333	10.7185	9.04806	10.3822	12.4015	14.1969	11.6312	8.80844	10.6962	9.56433	13.1051	14.987	15.3274	17.5073	12.4607	15.2502
OS10G0128200	Similar to F-box domain containing protein, expressed. (Os10t0128200-01)	0	0	0	0.227356	0.0386668	0.0769001	0.0367786	0	0	0	0.0770071	0	0.0397705	0.157674	0.32226	0.20063	0.19621	0.311636	0	0	0	0.0766326	0.196012	0.119706
OS01G0266200	Conserved hypothetical protein. (Os01t0266200-01)	0.121923	0.0309127	0.0147785	0	0	0.0295902	0.0409321	0.027389	0	0	0	0.0544545	0.132307	0.0145797	0.119265	0.103744	0.13163	0.102947	0.0140903	0.0132644	0.0288085	0.0996418	0	0
OS06G0559400	Conserved hypothetical protein. (Os06t0559400-01);Conserved hypothetical protein. (Os06t0559400-02)	0.48131	0.162745	0.210925	0.10583	0.159408	0.418912	0.269853	0.715224	0.390267	1.15079	1.11303	1.24183	4.01057	3.88328	1.79399	0.325627	0.364265	0.275754	12.13	11.9099	8.75659	3.70942	3.23167	3.49229
OS10G0337600	Similar to Got1-like family protein, expressed. (Os10t0337600-01)	0.540324	0.4782	0.974658	1.48806	1.85431	0.590624	0.870478	0.503985	0.378868	0.445574	0.392689	0.506259	2.11527	1.20476	2.06627	2.10029	2.8382	1.69718	1.21697	0.674776	0.331691	0.324207	0.065911	0
OS03G0170500	Similar to Putativ eribonuclease P. (Os03t0170500-00)	5.79197	3.00311	3.2195	1.65849	0.331008	0.165737	23.8347	16.4995	16.432	9.54735	9.59262	7.40475	1.24702	1.38262	2.67476	2.45783	0.346244	0.706243	2.49569	4.25054	5.38	2.768	2.3063	1.79163
OS08G0538100	Hypothetical gene. (Os08t0538100-00)	0	0	0	0.164489	0	0	0	0.0860148	0	0	0	0.0875666	0.0836365	0	0	0.334764	0.415826	0	0.265681	0	0	0.0790649	0.765157	0.592779
OS05G0196200	Similar to Pollen-specific protein SF21. (Os05t0196200-01)	55.3234	52.9783	46.61	32.3311	33.014	34.2772	0.654862	1.01196	0.50886	1.40672	1.27623	1.12361	40.2794	37.967	44.9646	38.8547	43.6085	44.2499	5.44114	5.26859	6.12265	3.75795	3.0799	2.14335
OS03G0191800	Conserved hypothetical protein. (Os03t0191800-00)	1.31322	1.54371	0.731764	0.604367	0.749598	0.59755	0	0	0	0	0	0	0	0	0	0	0	0	0	0	0	0	0	0
OS12G0626200	Auxin responsive SAUR protein family protein. (Os12t0626200-01)	6.09794	8.62311	2.86156	13.2429	9.84285	13.3733	0.173493	0	0	0	0	0.292765	23.264	27.7641	21.8158	33.6143	19.6756	12.4621	0	1.12494	0.170039	0.813945	0.348565	0.690456
OS03G0309300	Hypothetical protein. (Os03t0309300-00)	0.758607	0	0.554941	0.571031	0	0.374026	0	0.204025	0	0.304592	0.414046	0.502588	0	0.58938	0.0974993	0.0995497	0	0.193571	0.19223	0	0	0.387482	0.414179	0.102536
OS03G0227700	Cytochrome P450 90B2, Brassinosteroid C-22 hydroxylase, Brassinosteroids biosynthesis (Os03t0227700-01)	3.06459	3.39299	3.03317	2.40123	2.41355	2.37966	0.48625	0.495058	0.473774	1.20587	0.859996	1.07099	7.92499	6.58952	7.12939	4.35237	3.95656	4.30402	1.27223	1.58962	1.01889	1.38242	0.835759	0.902197
OS04G0521700	Similar to OSIGBa0131L05.9 protein. (Os04t0521700-01)	7.41454	6.491	7.15732	1.39145	2.23525	2.09505	9.65573	8.57754	7.62928	2.97372	4.05793	2.58171	0.457161	0.918415	0.85895	1.12017	1.31562	0.540084	1.72971	1.76923	1.37634	2.43833	2.46033	2.1574
OS05G0210600	Molecular chaperone, heat shock protein, Hsp40, DnaJ domain containing protein. (Os05t0210600-01)	6.28241	5.94689	6.7504	9.57877	9.74386	10.1397	0.215247	0.216823	0.205506	0.194576	0.132376	0.275998	6.33067	5.9307	7.17258	6.92346	7.02819	6.81558	0.352346	0.399512	0.362622	0.382697	0.36294	0.228532
OS09G0462700	Similar to RNA Binding Protein 47. (Os09t0462700-01);Similar to H0818E04.14 protein. (Os09t0462700-02)	0.764617	0.772894	1.28704	2.68268	2.35715	2.42203	0.138325	0.24542	0.37182	0.698859	0.141203	0.652681	7.53398	6.77206	7.50007	7.93775	8.77053	7.42634	1.5911	1.14855	0.949224	3.4665	6.00919	2.27357
OS03G0819400	Heavy metal transport/detoxification protein domain containing protein. (Os03t0819400-01)	4.22982	5.09763	5.4186	2.50517	1.58298	2.22826	6.93517	6.69767	4.48479	3.88436	6.49862	4.51847	1.11631	1.33134	1.41211	2.1924	0.841481	1.81618	1.76889	0.842707	1.70528	2.34603	3.11764	1.67155
OS06G0670100	Conserved hypothetical protein. (Os06t0670100-01)	0.159182	0.278488	0.0667753	0.0220754	0.0666378	0.110725	0.106132	0.193301	0.177537	0.276561	0.408859	0.440877	0.247498	0.268316	0.317272	0.158139	0.133417	0.409293	0.393092	0.2089	0.245031	0.373984	0.466517	0.246311
OS12G0581900	Zinc finger, C2H2-like domain containing protein. (Os12t0581900-01)	3.18245	3.26029	3.64551	6.13011	3.58102	3.27714	6.46224	7.67722	8.32602	12.6225	11.5803	11.1129	28.2167	37.6791	28.1467	27.3463	26.8467	40.7685	71.5867	77.8384	67.0231	43.0834	47.8413	57.5865
OS01G0203400	Hypothetical protein. (Os01t0203400-01)	0.328602	1.12257	0	0.322708	0.435735	0.218852	1.15254	2.55923	1.92143	3.23181	3.51162	3.10327	1.34409	1.7653	2.26608	4.02404	3.75406	8.15902	5.00842	6.79659	4.08931	9.88695	8.55038	6.22882
OS07G0612400	Alpha/beta hydrolase family protein. (Os07t0612400-01)	0.939678	0.652066	1.1036	0.158836	0.0790482	0.628535	0	0.160679	0	0.157435	0.0798223	0.0797684	0.338292	0.327383	0.251198	0	0.72722	0.67205	0.247996	0	0.0827604	0	0	0.248569
OS03G0808200	UDP-glucuronosyl/UDP-glucosyltransferase family protein. (Os03t0808200-00)	6.21737	4.86459	5.24395	4.44022	5.52919	4.50744	5.47862	6.16404	4.29566	1.52564	1.07807	1.40814	5.94165	6.8076	6.64633	3.69727	3.36806	1.89454	1.7176	2.04241	1.86115	1.39512	1.84698	0.563441
OS01G0333600	Protein of unknown function DUF594 domain containing protein. (Os01t0333600-00)	0.117277	0.0805021	0.193051	0.516414	0.360768	0.197994	2.04159	2.5822	1.80138	5.84169	5.69071	7.35844	0.743026	0.653532	0.501474	1.94287	1.10558	0.655113	4.22148	5.25406	4.62186	8.85438	9.88309	10.9771
OS05G0587300	Molecular chaperone, heat shock protein, Hsp40, DnaJ domain containing protein. (Os05t0587300-01);Hypothetical gene. (Os05t0587300-02)	1.70893	2.54135	1.76485	5.58188	3.51067	4.12857	0.204599	0.235116	0.164608	0.220235	0.0885869	0.259378	3.07318	2.38512	3.32799	3.9617	2.92062	3.77528	0.301754	0.813375	0.228974	0.69589	0.337309	0.483659
OS08G0520600	Conserved hypothetical protein. (Os08t0520600-00)	44.5777	24.8228	29.892	0.594206	0.897551	0.58569	29.7612	24.4905	25.0158	0.773416	0.952228	0.312404	0.915309	0.76058	0.616393	0	0.306894	0.152749	0	0	0.618906	0.295654	0.157655	0.313863
OS06G0119300	Protein of unknown function DUF594 family protein. (Os06t0119300-01)	1.81591	1.32638	1.02793	2.08695	1.32239	1.74505	4.31741	4.66154	3.32864	3.74004	3.996	3.78205	0	0.0376616	0.191808	0.762358	0.340275	0.570803	0.709532	0.528969	0.790565	1.2232	1.55729	2.02366
OS03G0184400	Leucine-rich repeat, plant specific containing protein. (Os03t0184400-01)	0.0873484	0.506855	0.374947	0.49533	0.321376	0.463793	0.116392	0.414972	0.070813	0.379703	0.473932	0.466764	0.456143	0.4194	0.547717	0.271392	0.833487	0.393836	0.90611	1.21285	0.662201	0.351658	0.850351	0.642083
OS11G0156600	Similar to H0622F05.7 protein. (Os11t0156600-00)	0	0	0.445229	0.222383	0.896952	0	0	0	0	0.220624	0	0	0.741902	0.739645	2.25442	0	0	0	0.442852	0.218041	0	0.733311	0	0.256987
OS04G0593200	Myb transcription factor domain containing protein. (Os04t0593200-01)	0.706508	0.465958	0.499132	0.253317	0.051605	0.404423	0.0511708	0.0519553	0.0623535	0.312614	0	0	0	0.105372	0.10641	0.107255	0.0534478	0	0.160136	0.0537844	0	0.259738	0.219092	0.493804
OS06G0548350	Hypothetical protein. (Os06t0548350-00)	0	0	0.200437	0.0689211	0	0	0.355558	0.21913	0.0897622	0.511021	0.223722	0.595068	0.144115	0	0	0.142634	0.212706	0.144606	0.0745785	0.311313	0.355912	0.677468	0.367363	0.0736057
OS01G0734000	Similar to WRKY DNA binding protein. (Os01t0734000-01)	0.0489624	0.251741	0.547667	0.101013	0.150152	0.196324	2.46529	1.843	3.42653	2.18359	2.64356	2.51689	0.0529354	0	0.0532766	0.0531014	0.105331	0.537212	0.719639	0.102297	1.06069	0.834392	0.437108	0.432038
OS12G0617400	Viviparous-14. (Os12t0617400-01)	8.62914	8.02759	6.18738	1.46014	1.83105	0.84914	8.81347	9.29507	8.25047	0.765389	1.10261	1.13078	1.84828	2.30118	2.39048	1.82706	1.84534	1.84188	3.02246	3.10824	1.46843	1.67242	1.06539	1.76173
OS04G0330900	Similar to OSIGBa0113K06.11 protein. (Os04t0330900-01);Similar to cDNA clone:002-146-G03, full insert sequence. (Os04t0330900-02);Peptidase aspartic, catalytic domain containing protein. (Os04t0330900-03)	5.81157	5.52771	5.35521	8.8044	4.4421	5.46403	4.55847	4.33028	4.61074	7.92515	7.15933	6.09304	0.650994	0.932945	0.738905	1.74925	0.332272	0.560995	1.49395	1.69649	1.31283	2.87661	1.81731	1.9827
OS12G0567300	Myb transcription factor domain containing protein. (Os12t0567300-00)	51.4634	62.2381	58.0567	70.8429	69.7626	71.376	11.1996	12.1611	11.4679	6.82951	6.76983	6.84675	22.822	22.3151	19.7675	33.7633	30.8739	27.2904	1.28308	2.24988	0.848102	3.84509	3.87948	3.76076
OS09G0538500	Similar to Male sterility MS5. (Os09t0538500-01)	0	0	0	0	0	0.0409523	0	0	0	0	0	0	0.0856455	0.0425208	0.30136	0.724898	0.255754	0.395063	0	0.140845	0.173671	0	0	0.0446892
OS04G0362375	Hypothetical gene. (Os04t0362375-01)	1.06842	0	0.600098	2.17329	2.62635	1.65709	0	0.124255	0	0	0	0	1.31329	1.31464	2.26752	3.15163	2.86107	3.71495	0.245016	0	0.393211	2.17642	0.949642	0.957053
OS02G0248200	Zinc finger, RING-type domain containing protein. (Os02t0248200-00)	0.840159	1.62114	0.285066	0.446723	0.603466	0.147055	0.45947	0.312874	1.17582	1.6203	1.32052	1.84787	0	0	0.15176	0	0	0	0	0	0	0	0	0
OS08G0438501	Hypothetical gene. (Os08t0438501-00)	0.505399	0.132772	0.502805	0.518683	0.395941	0.907398	0.267969	0.136608	0	0.417288	0.142755	0	0.6727	1.06855	0.135861	0.537531	0.671348	0.137695	0.141488	0.294704	0.407331	0.77265	0	0.422862
OS04G0419700	Similar to H0525E10.7 protein. (Os04t0419700-00)	1.45151	2.30272	1.4736	0.879991	0.77595	0.942091	0.770519	0.794036	0.90121	0.475584	0.642867	0.853515	4.30749	3.32407	4.93813	4.0116	3.95788	3.61125	0.51413	0.343285	0.540371	0.634136	0.469693	0.881007
OS02G0147600	Protein of unknown function DUF1677, Oryza sativa family protein. (Os02t0147600-01)	0.571948	1.1155	0.441947	0.856544	1.10599	0.415862	0.872795	0.881381	0.610091	0.91719	0.881629	0.832191	0.119033	0.0297139	0.302899	0.696805	0.871689	0.306634	0.323325	0.284161	0.117542	0.664906	0.415508	0.419705
OS05G0253200	Conserved hypothetical protein. (Os05t0253200-01)	0	0	0	0	0	0	0	0.0115528	0.0272782	0.0465614	0.0119117	0	0	0	0	0	0	0	0.212143	0.379509	0.324965	0.166208	0.226001	0.0729821
OS11G0512600	Similar to No apical meristem protein. (Os11t0512600-00)	0.294643	0	0	0	0	0.0363012	0	0	0	0	0	0	0.564802	0.15059	0.0380081	0.601986	2.26429	1.58152	0	0	0	0	0.0383858	0.0767582
OS02G0639600	Similar to MLD (Degenerative spermatocyte homolog 1, lipid desaturase) (Migration-inducing gene 15 protein) (Sphingolipid delta 4 desaturase protein DES1). (Os02t0639600-01)	0.280859	0.143301	0.375002	1.53501	2.51034	1.89774	0	0	0	0.0339803	0	0	2.30626	2.60336	1.37786	2.43311	2.15864	1.85675	0.172814	0	0.0347999	0.0341539	0.210848	0.142279
OS05G0580000	Chloroplastic/amyloplastic ADP-glucose pyrophosphorylase large subunit, Starch synthesis in the early stage of developing endosperm, Stem starch accumulation (Os05t0580000-01)	45.9108	38.708	46.2177	61.2562	67.4663	60.3844	1.93964	1.9943	2.26198	10.4771	8.01993	8.60839	36.7197	35.4341	35.2355	133.198	106.67	144.092	6.1292	6.36521	4.03978	67.043	130.319	65.1582
OS05G0577200	Carboxylesterase, type B family protein. (Os05t0577200-01)	0.0648479	0	0.126514	0.0313568	0.0634855	0.251123	0.0605555	0	0.072203	0	0	0.0298583	0.419325	0.507375	0.452382	0.0957713	0.312767	0.442956	0	0.148713	0.127141	0.0933671	0.125221	0.094928
OS09G0536200	Similar to ARO1-like protein 3. (Os09t0536200-00)	22.1386	15.594	16.1641	11.4907	9.59737	10.5123	0.766797	0.899338	0.656051	0.800776	0.792698	0.728537	14.7595	11.1044	11.8746	13.4291	12.4202	10.9835	0.912869	0.503652	1.04884	0.907333	0.94806	1.04301
OS01G0793800	Conserved hypothetical protein. (Os01t0793800-01)	0	0	0.571612	0.115884	0	0	1.05816	0.485084	0.57744	0.704709	1.06352	0.811525	0.120651	0.244735	0.36767	0	0.122808	0	0.835815	0.839623	0.247087	0.364539	1.01604	0.881619
OS01G0226700	Protein of unknown function DUF623, plant domain containing protein. (Os01t0226700-01)	1.06261	0.415677	1.44446	2.17567	1.36713	0.403152	0	0	0	0	0	0	1.1203	1.66826	2.83576	1.41476	1.95796	1.97263	0.289611	0	0	0	0.143107	0
OS02G0120100	Serine/threonine/tyrosine protein kinase, STY kinase, Regulation of ammonium uptake (Os02t0120100-01);Similar to ATP binding protein. (Os02t0120100-02)	0.338061	0.245266	0.144784	0.407809	0.372266	0.476303	0.207946	0.041931	0.0248633	0.0631567	0	0.0207623	0	0	0.0220373	0.529179	0.228819	0.245136	0	0.13392	0	0.0848659	0.129668	0
OS01G0949800	Similar to Glutathione S-transferase GST 28 (EC 2.5.1.18) (Fragment). (Os01t0949800-01)	0.0821818	0	0.407044	0.164491	1.65199	0.652057	0.0839938	0	0.30769	0.505718	0.170696	0.504747	0	0.17208	0	0.77541	0.681803	1.80759	0.0858274	0.68961	0.433485	0.762313	1.15119	0.353633
OS08G0154900	Pleckstrin homology-type domain containing protein. (Os08t0154900-00)	9.7333	11.1713	9.73032	9.64074	9.21384	10.007	2.58362	2.51694	2.492	3.01219	3.0856	2.55139	11.1563	10.617	11.9948	12.8404	10.8915	10.4021	2.84948	2.77419	2.53883	2.77877	3.41432	3.23865
OS06G0682900	Heat stress associated protein, Long-term acquired thermotolerance (Os06t0682900-01)	63.249	62.8807	56.6825	14.1681	16.0866	12.8215	36.3597	43.8702	44.8857	9.81894	9.63721	12.3116	8.03375	7.12462	6.8392	7.12374	7.54281	8.62607	4.85217	5.32794	3.241	5.35489	4.7438	4.37394
OS11G0123033	Amidase family protein. (Os11t0123033-01)	0	0.040184	0.152074	0	0	0	0.0351359	0.0703251	0.0209372	0	0	0	2.47908	2.43042	2.39843	2.91806	3.0539	2.29865	1.34135	1.12567	1.38889	1.61917	1.65426	1.63425
OS01G0370200	Similar to Glutathione-S-transferase 19E50. (Os01t0370200-00)	0.229319	0.0786128	0	0.539776	0.154093	0.0761869	0	0	0	0.156368	0.159107	0.237666	1.12517	0.159951	0.567807	0.807048	0.159481	1.12912	0	0	0	0.154644	0.164424	0.327764
OS07G0153000	Tify domain containing protein. (Os07t0153000-00)	0	0	0	0	0	0	0	0	0	0	0	0.602948	0	0	0	0	0	0	0	0	0.444725	0	0	0
OS09G0107900	Hypothetical conserved gene. (Os09t0107900-01)	0.180538	0.369828	0.243048	0.103967	0	0.0709806	0.067443	0.0341551	0	0	0.0713724	0.0688441	0.17769	0.141073	0.433411	0	0	0.0354033	0	0	0.0351008	0	0	0
OS07G0643100	Alpha/beta hydrolase fold-3 domain containing protein. (Os07t0643100-01)	1.13521	0.818903	1.54546	1.2242	1.13502	1.52251	3.8822	3.46806	5.03534	7.1468	6.83092	5.6985	1.45982	1.20216	0.871328	1.81751	1.79729	1.57436	5.36319	3.72871	6.02384	6.69688	5.67499	6.34059
OS03G0155500	Similar to Expansin-A25. (Os03t0155500-00)	0	0	0	0.465861	0.186672	0.0919586	0	0.0947813	0.114092	0.378055	0.289087	0.86149	0.384578	0.19202	0.967661	0	0.0964862	0	0.0959506	0.19278	0.383319	0.185978	0.296396	0.0981454
OS03G0210700	Conserved hypothetical protein. (Os03t0210700-01)	4.05912	3.75444	5.03529	3.93701	3.36467	4.42919	25.1729	18.2106	22.2252	24.5584	24.2896	24.3894	2.68971	2.43905	2.17602	2.84028	2.68529	3.3697	5.76088	5.62761	6.55971	8.66431	10.0962	6.81408
OS02G0135300	Similar to Wee1-like protein kinase. (Os02t0135300-00)	0	0	0	0.051781	0.0262457	0.0779643	0.0506915	0.17959	0	0.0769999	0.183421	0.15134	0.316761	0.210544	0.587577	0.740335	0.182402	0.526764	0.339643	0.252672	0.368075	0.154561	0.473069	0.185871
OS06G0179100	Similar to H0306F03.13 protein. (Os06t0179100-00)	1.27679	0.994119	1.49544	0.982889	1.40599	1.07374	0.221579	0	0	0.22447	0	0	2.06824	1.58793	1.15403	1.03044	0.457645	0.708613	0.116169	0	0	0	0.358208	0
OS06G0727800	Similar to predicted protein. (Os06t0727800-00)	0	0	0	0	0	0	0	0	0.0916351	0.152253	0.154374	0.0250033	0.0790886	0	0	0	0	0	0.0775289	0	0	0.129637	0.105997	0.133727
OS02G0101500	Peroxisomal hydroxypyruvate reductase, NADH-dependent HPR, Photorespiratory metabolism (Os02t0101500-01);Similar to NADH-dependent hydroxypyruvate reductase (EC 1.1.1.29) (Fragment). (Os02t0101500-02)	16.2651	15.5067	22.7184	9.99853	10.8183	11.0452	121.459	101.707	110.371	67.4662	63.0293	66.0709	36.5658	34.1599	37.6612	21.1316	18.5758	23.4594	66.5217	76.5175	71.0841	41.1716	41.469	37.5647
OS01G0607000	Glutelin family protein. (Os01t0607000-01)	6.23289	5.40999	6.64037	5.0708	4.56325	4.52887	0	0	0	0.290147	0.148907	0.147898	3.61291	4.42379	3.20144	0.288046	1.44142	1.64266	0	0.925377	0.286995	0.417134	0.442726	0.298241
OS03G0268400	Similar to Mannose-1-phosphate guanyltransferase (EC 2.7.7.13) (ATP-mannose-1- phosphate guanylyltransferase) (GDP-mannose pyrophosphorylase) (NDP- hexose pyrophosphorylase). (Os03t0268400-01);Similar to GDP-D-mannose pyrophosphorylase. (Os03t0268400-02)	76.5704	63.6637	66.0957	74.2435	67.7557	77.9551	11.3178	16.3139	16.0695	23.1733	21.8495	20.3184	108.498	87.4869	94.5639	80.7387	95.0622	90.0128	29.7437	29.1894	33.0912	27.3349	27.6833	28.3804
OS02G0177600	4-coumarate:coenzyme A ligase, Lignin biosynthesis, Defense against wounding (Os02t0177600-01)	84.3678	86.3124	85.3313	36.3317	35.255	30.407	41.3762	42.3128	41.7782	32.0125	31.0001	35.26	35.3347	34.2215	31.2257	28.3438	29.4477	31.2745	15.1649	16.7576	18.3475	27.3577	28.1746	26.475
OS10G0491000	Plant Basic Secretory Protein family protein. (Os10t0491000-01)	1.44502	0.792471	6.34106	0.489757	0.975495	1.34621	3.06164	2.31811	0.365474	5.92847	5.50948	6.39402	9.01472	14.2401	9.9386	17.3475	30.1187	18.205	7.62232	9.04866	5.63036	17.3999	18.009	13.6613
OS07G0601100	Similar to NADPH HC toxin reductase (Fragment). (Os07t0601100-01)	0.0937739	0	0.0924697	0.0935384	0.188483	0.0467635	0.741118	0.33	0.397286	1.27122	1.39063	0.896749	5.76048	3.32929	6.26165	2.85874	4.75242	5.12913	10.6908	9.64648	8.41075	9.8666	11.3492	7.9277
OS09G0400700	Conserved hypothetical protein. (Os09t0400700-01)	0	0	2.32245	0	0	0	0.387807	0.785163	0.698398	0.391484	0	0.19475	0	0	0.616334	0.205371	0	0	0	0.596019	0	0	0	0
OS01G0128250	Hypothetical gene. (Os01t0128250-01)	0.370486	0.506512	0.747639	0.644799	0.299097	0.920875	0	0.0947642	0.186979	0.127813	0.0326817	0.220068	0.0977009	0.16363	0.0332861	0.333575	0.0988215	0.0655495	0	0.0305048	0	0	0.032865	0.100419
OS02G0740800	Hypothetical protein. (Os02t0740800-01)	1.87981	0.896143	0.937985	0.594059	0.819949	0.589514	1.28996	2.10299	1.62584	1.48724	2.48665	2.00658	1.56292	1.2365	2.29533	0.545849	1.15726	1.31609	0.559954	0.082652	0.0775144	1.10875	1.36852	1.12911
OS08G0299400	Similar to MGDG synthase type A. (Os08t0299400-01)	0.127675	0.304671	0	0.0853782	0	0	0.258167	0.218781	0.209509	0.260487	0.618492	0.349028	0.221375	0.22185	0.0447172	0.269102	0.13357	0.224144	0.0886377	0.355419	0.178528	0.391457	0.0915315	0.548555
OS02G0184900	Cytochrome P450 family member of CYP71 clan, Regulation of growth and abiotic stress responses, Gibberellins and cytokinin homeostasis (Os02t0184900-01)	0	0	0	0	0	0	0	0	0	0	0.106001	0	0.0720888	0	0.0363107	0.0359708	0.0354862	0	0.141864	0.346494	0.0712601	0.933922	0.968615	1.64941
OS02G0498300	Similar to non-imprinted in Prader-Willi/Angelman syndrome region protein 1. (Os02t0498300-01)	1.29385	1.57364	1.15286	0.42487	0.480072	0.562819	4.00989	3.22584	4.59675	1.64242	1.51747	1.37869	0.129676	0.259605	0.309865	0	0	0.256229	0.125421	0.512634	0.430685	0.377222	0.429924	0.17529
OS06G0600400	Cytochrome P450 monooxygenase, Regulation of panicle exsertion and uppermost internode (Os06t0600400-01)	12.8593	13.417	12.8073	12.534	14.8723	10.1103	0.984912	1.82015	1.58354	1.73774	1.6983	2.25656	10.193	12.9184	12.5257	6.86614	6.4268	6.81848	1.98082	2.19039	2.11151	1.47404	1.96584	1.80573
OS02G0527900	Hypothetical conserved gene. (Os02t0527900-00)	0.274697	0.575217	0.659739	0	0.114955	0.510367	0.469239	0.299493	0.589821	2.05754	0.931525	1.17749	1.69874	1.04631	0.649921	0.118173	0.176498	0.71858	4.32295	2.17987	2.82342	2.03077	2.6894	1.53407
OS12G0564100	Similar to Myb-like DNA-binding domain containing protein, expressed. (Os12t0564100-01)	0	0.0400709	0	0.0184958	0	0.0946734	0.229555	0.0708677	0.229457	0.464587	0.164376	0.210814	0.0760519	0	0.115768	0	0.0190584	0.0764239	0.072693	0.051345	0.112507	0.129232	0.167337	0.0933828
OS02G0122100	Similar to JHL05D22.13 protein. (Os02t0122100-00)	0.48293	0.383932	0.371663	0.408137	0.85972	1.39895	0.0340652	0.0346625	0	0.415367	0.10536	0.275219	1.6896	1.18908	1.74322	2.54855	2.7269	3.80817	0.489646	0.277064	0.49279	1.1273	1.13799	1.07432
OS01G0371200	Similar to Glutathione-S-transferase 19E50. (Os01t0371200-01)	137.578	170.26	158.414	99.0489	137.358	112.759	845.826	867.678	895.619	710.345	694.641	690.717	25.6785	29.7781	24.3668	37.6344	37.4029	36.4325	184.945	195.984	172.098	197.66	176.734	190.632
OS01G0537250	Protein of unknown function DUF3778 domain containing protein. (Os01t0537250-01)	0.720234	0.551821	1.95874	0.361961	1.37593	0.546067	9.90448	16.3385	13.09	15.8201	18.1588	13.9759	271.606	263.089	236.007	150.344	158.319	146.93	311.705	282.02	302.875	176.657	225.947	153.27
OS12G0136300	Hypothetical protein. (Os12t0136300-01)	0.344319	0.119132	0.0380514	0.0775872	0	0.505381	0	0	0.145171	0	0.0814333	0.040664	0.845126	0.83901	0.652205	0.364396	0.120696	0.122424	0.205116	0	0.119699	0.192882	0.205532	0
OS11G0126900	NAC-domain protein, Drought tolerance (Os11t0126900-01)	0.268158	0.554153	0.50647	0.298357	0.0600202	0.297582	1.39931	1.99855	1.62524	0.976985	1.50076	0.773007	2.52904	2.68749	2.67811	2.9373	2.71709	1.1761	7.78733	5.63004	6.19146	4.52951	5.93244	3.95235
OS03G0223200	Similar to Cinnamyl alcohol dehydrogenase. (Os03t0223200-00)	16.1048	30.9037	23.9808	17.2534	14.3718	18.334	6.97407	3.91447	5.97231	2.42411	2.92801	4.55019	7.95908	9.79225	6.35129	12.5853	12.4414	16.0951	5.09269	5.90015	4.47965	7.34383	7.5847	7.29908
OS02G0651900	Hypothetical protein. (Os02t0651900-01)	123.95	118.315	108.585	44.0583	38.9484	41.9385	19.2441	11.2069	16.502	13.5031	8.30405	9.72018	9.5107	8.89376	12.2115	19.4823	23.9132	34.0713	6.18979	2.28301	1.42524	2.34366	5.53915	0.849813
OS03G0358200	Similar to transmembrane protein 115. (Os03t0358200-00)	0.341973	0.289112	0.330519	1.19535	1.17023	0.72444	0	0.214691	0.447659	0.21468	0.329253	0.528339	7.82079	11.3529	10.6881	8.32163	9.40938	14.6735	11.3768	10.216	11.7828	6.11805	5.52304	3.26389
OS02G0571100	Ent-copalyl diphosphate synthase, Defense against both fungal pathogen and bacterial pathogen, Biosynthesis of phytoalexin (Os02t0571100-01)	1.51312	10.6069	30.6215	1.18356	3.23076	9.66332	9.89909	7.82786	11.763	19.2138	23.5056	15.6793	56.8179	50.756	60.2973	64.345	45.376	53.3318	50.736	43.686	49.9045	106.979	105.853	92.3964
OS03G0165400	Similar to Relative to SR12 protein (Fragment). (Os03t0165400-01);Similar to Beta-galactosidase. (Os03t0165400-02)	11.5015	9.51538	8.64674	22.8892	17.1727	20.5371	0.302951	0.248075	0.16821	0.365324	0.31194	0.243976	10.6169	9.79032	11.9243	11.4891	11.3621	9.26437	0.562447	0.18675	0.30396	0.791019	0.87757	1.03964
OS02G0196100	Similar to T6J4.5 protein (WIP6 protein). (Os02t0196100-01)	4.10062	3.62315	5.10501	2.96305	2.42135	3.18542	0	0	0	0.118913	0	0	4.37081	2.94812	4.41308	1.90194	1.54749	2.68995	0	0.255915	0	0.114902	0	0
OS05G0136400	Conserved hypothetical protein. (Os05t0136400-01)	0	0	0	0	0	0	0	0	0	0	0	0	0	0	0	0.0505038	0	0.356453	0.0494836	0.147645	0	0	0	0
OS12G0227500	Similar to Beta-glucosidase aggregating factor. (Os12t0227500-00)	0	0	0	0.175639	0	0	0	0	0	0	0	0	0	0	0	0.849919	0.76171	0.678404	0	0	0	0	0	0
OS03G0133100	Conserved hypothetical protein. (Os03t0133100-01)	0.812249	1.97321	3.23708	0.550439	0.138728	0	0.42188	2.0045	0.868005	0.430785	0.293137	0.57808	1.12066	1.11536	0.282892	0.140684	0.282653	0	0	0	0	0.549029	0	0
OS03G0709300	Similar to Chemocyanin precursor (Basic blue protein) (Plantacyanin). (Os03t0709300-01)	51.882	32.4579	27.6399	98.1933	66.9192	66.9664	7.72562	6.32128	12.2232	10.1441	12.1548	12.986	32.4839	41.4999	57.2415	30.2327	46.2359	40.1689	12.9486	13.6709	12.1416	13.124	16.1862	10.8275
OS05G0333000	Conserved hypothetical protein. (Os05t0333000-01)	1.21017	0.17787	1.0315	0.525728	0.525215	0.518535	0.532336	0.453441	1.31547	0.625627	0.731888	0.724494	2.40146	0.905664	2.12318	2.71664	2.83878	1.61413	0.368533	0.65752	0.272753	0.262566	0.462874	0.740238
OS07G0537400	Similar to receptor-like serine-threonine protein kinase. (Os07t0537400-01)	0	0	0	0	0	0	0	0	0	0	0.028355	0	0	0	0	0.0633787	0.0314743	0.0653469	0	0	0.215665	0.0314596	0	0.0622573
OS08G0425200	Chaperonin-like RbcX domain containing protein. (Os08t0425200-01)	4.2778	5.13579	6.30141	17.6167	20.256	17.6565	16.3101	20.2029	20.651	82.4548	81.1106	70.8456	11.3991	12.2619	9.67477	17.5762	17.6043	19.6111	32.2826	39.7637	29.9939	51.5782	45.5482	47.536
OS09G0305300	Protein of unknown function DUF247, plant family protein. (Os09t0305300-01)	1.71079	1.45754	1.77787	4.94981	5.80778	5.47855	1.97481	1.36766	2.49322	9.10835	7.91502	7.87639	12.9748	13.1391	15.1698	19.3474	15.4044	13.693	13.6746	12.015	16.4254	23.8291	24.2624	25.6318
OS05G0142100	Conserved hypothetical protein. (Os05t0142100-01)	17.1663	18.009	21.5697	37.7842	34.0318	38.975	184.532	190.405	182.672	263.909	251.443	256.021	50.5061	60.8016	42.2352	41.5435	38.4735	53.2824	307.677	346.068	303.867	274.041	335.295	311.446
OS11G0644800	Similar to Tyrosine/nicotianamine aminotransferases family protein, expressed. (Os11t0644800-00)	2.09922	1.22028	1.28792	0.96169	1.89845	0.680692	8.84321	6.52201	9.81178	4.40282	3.1307	3.25188	1.74418	0.173794	0.293811	0.824338	0.8165	1.28831	0.234196	0.174515	0.233432	0.736473	0.475573	0.538795
OS01G0113350	Hypothetical conserved gene. (Os01t0113350-00)	0	0	0.0222079	0	0	0	0.681366	0.555761	0.526691	0.22177	0.293302	0.153599	0.111725	0.0222892	0.0677212	0	0.0448064	0	0.719074	0.306859	0.495583	0.0883044	0.248341	0.0227485
OS07G0418500	Similar to Cytochrome P450. (Os07t0418500-01);Similar to Cytochrome P450. (Os07t0418500-02)	0	0	0.070251	0	0	0	0.0472062	0	0	0	0	0	0.165993	0.331575	0.142827	0.0238268	0.0472834	0.12011	0.0479927	0.0707529	0.0954967	0.0943415	0.0970582	0.0481631
OS08G0505200	tRNA-binding arm domain containing protein. (Os08t0505200-01)	33.3576	32.3692	29.8074	43.5629	38.8222	41.9901	5.09164	5.12242	5.08555	4.51774	4.30114	4.50674	35.3931	32.9	37.2509	35.436	40.2761	34.9503	3.89169	2.21775	3.16124	3.96075	4.52998	3.44672
OS05G0122700	Similar to Low-temperature induced protein lt101.2. (Os05t0122700-01)	4.64041	1.08807	1.94737	0.299347	0.307167	1.21041	0.144749	0.586159	0	0.14727	0	0	0.813353	0.485964	0.659272	0.656481	0.966573	0	0	0	0	0	0	0
OS07G0145400	Protein kinase, core domain containing protein. (Os07t0145400-01)	0.682523	0.351098	0.490252	0.644898	0.416428	0.668945	0	0	0	0	0	0	0.868512	0.463075	0.509151	0.779601	1.04728	0.583596	0.0242409	0.0234122	0.0121813	0	0	0
OS05G0527100	UDP-glucuronosyl/UDP-glucosyltransferase family protein. (Os05t0527100-00)	1.4138	1.19702	1.98762	0.657483	1.02446	0.355303	0.0612419	0	0.0761688	0.249494	0	0.062704	0.494403	0.553635	0.249327	0.123856	0.36991	0.186572	0	0	0	0.238901	0.191632	0
OS07G0100600	Similar to Peptide transporter. (Os07t0100600-01)	0.473225	0.295081	0.711282	0.585225	0.492254	0.292373	0.0998361	0.306483	0	0.412412	0.317464	0.105833	2.44571	1.43865	2.51819	1.82464	2.38372	3.83633	1.58966	1.32504	1.39772	1.4389	1.56225	1.45522
OS08G0538700	Retinoblastoma-related protein, Control of inner floral organ formation, Establishment and maintenance of floral meristem function (Os08t0538700-01);Retinoblastoma-related protein. (Os08t0538700-02)	0.047359	0	0.160989	0.0455415	0.116193	0.045663	0	0	0.0263989	0.0783632	0.124757	0.0437327	0.36665	0.339261	0.173949	0.538976	0.859466	0.451727	0.102413	0.0109125	0.182475	0.327336	0.34048	0.116217
OS04G0206700	UDP-glucuronosyl/UDP-glucosyltransferase family protein. (Os04t0206700-01);UDP-glucuronosyl/UDP-glucosyltransferase family protein. (Os04t0206700-02)	8.25881	6.99681	6.59579	7.51748	7.38163	8.66372	7.153	7.27065	9.11111	8.87078	9.68976	8.14329	0.371842	1.07296	0.674592	0.668644	0.917168	0.259263	0.583804	1.11845	1.47963	0.434059	0.48818	0.942296
OS04G0533602	Hypothetical genes. (Os04t0533602-00)	0	0	11.5118	6.11312	0	5.72661	0	5.80611	0	0	0	0	0	0	0	0	0	0	0	0	0	0	0	0
OS03G0626100	Zinc finger, C6HC-type domain containing protein. (Os03t0626100-01)	0	0	0	0	0	0	0.0457898	0	0.113354	0.139659	0.379052	0.281754	0	0	0	0	0	0	0.0952043	0.146167	0.0921283	0.0441497	0.0954729	0
OS01G0273800	FAD-dependent pyridine nucleotide-disulphide oxidoreductase domain containing protein. (Os01t0273800-01)	0.539813	0.75222	0.376466	1.35345	0.310789	0.676989	2.56941	1.07999	1.97974	2.94292	2.21824	2.323	4.47114	4.88317	3.05148	3.7775	6.48303	1.63286	2.68008	3.77397	2.22831	5.99664	4.71896	4.07565
OS04G0564000	Similar to H0409D10.6 protein. (Os04t0564000-00)	0	0.120754	0	0.175524	0.178429	0.0587999	0	0	0	0	0	0	0	0.479028	0.0604009	0.242348	0.240412	0	0	0	0	0	0	0.122965
OS05G0269500	Generative cell specific-1, HAP2-GCS1 domain containing protein. (Os05t0269500-01)	0.686273	0.816682	0.895406	0.648165	0.891899	0.364978	3.11638	3.09337	3.20517	3.60627	3.99296	3.72398	0.384519	0.384174	0.292322	0.2928	0.289791	0.311979	2.21774	1.90033	2.09732	2.88115	2.07934	2.33544
OS01G0896200	Similar to SF16 protein. (Os01t0896200-01)	10.1226	12.9712	9.1956	11.3068	11.0456	10.0265	2.23452	2.60551	1.73893	3.41028	1.23933	2.90857	6.36654	5.55107	4.59349	5.86756	9.56169	6.32031	5.58665	8.14887	6.37426	5.22612	6.88453	5.99523
OS07G0684100	Similar to Thioredoxin-like 1. (Os07t0684100-01)	2.72331	2.30321	2.35443	13.7895	12.7407	14.0368	1.72249	2.759	1.98322	20.6464	21.9958	20.9202	41.9643	36.5824	37.7874	27.9455	22.4939	21.4558	43.3952	48.847	43.8285	37.0619	34.6114	36.5992
OS09G0479600	Similar to RXO1 disease resistance protein. (Os09t0479600-01)	0.938172	0.665132	0.637337	0.709111	0.755796	0.964896	0.478603	0.203281	0.0901784	0.127885	0.104725	0.100319	1.44987	0.531523	1.03151	1.23774	0.606996	1.05761	0.44038	0.221667	0.478086	0.549896	0.183978	0.429367
OS11G0150400	Stress responsive alpha-beta barrel domain containing protein. (Os11t0150400-01);Similar to pop3 peptide. (Os11t0150400-02)	159.184	136.467	153.778	187.9	188.64	202.381	1.14131	0.677411	2.10358	0.953343	1.53109	1.55489	183.207	153.127	216.433	218.152	241.47	191.761	0.385802	0.96677	0.751266	0.508574	1.46542	1.31148
OS01G0824800	Conserved hypothetical protein. (Os01t0824800-01)	1.37943	1.56911	3.26967	1.49665	0.901262	3.0998	4.85913	7.22061	6.89882	11.1194	11.9652	10.5224	7.45618	7.78703	7.50413	9.7896	8.18085	13.7361	12.945	10.2593	11.7174	20.7512	23.0769	20.5069
OS08G0508800	Lipoxygenase, chloroplast precursor (EC 1.13.11.12). (Os08t0508800-01)	0.0218589	0	0	0	0	0	0.342687	0.0702012	0.368855	1.32531	1.60679	1.53092	0	0	0	0	0	0	0.289159	0.249154	0.556114	0.962993	0.956077	0.810822
OS05G0587000	Pectin lyase fold/virulence factor domain containing protein. (Os05t0587000-01)	0.828788	1.12539	1.3193	1.22776	0.86272	1.22036	0	0	0	0	0.0351416	0	0.872	1.00721	1.47925	1.09333	0.832296	1.17994	0.104577	0	0.13966	0	0	0.0705906
OS01G0198100	RNA-dependent RNA polymerase, eukaryotic-type domain containing protein. (Os01t0198100-01)	0.524726	0.612318	0.29308	0.294464	0.525511	0.518372	0.182986	0.0739816	0.265356	0.296389	0.644675	0.479599	0.565142	1.24371	1.98558	1.37594	1.73859	1.63731	1.65446	0.886686	1.77177	0.590591	1.45008	1.0784
OS02G0710500	Similar to Receptor protein kinase. (Os02t0710500-01)	12.282	17.9379	13.8388	11.697	14.6644	13.4296	78.4086	76.2896	78.5128	67.2469	64.1885	65.7166	22.721	28.3636	19.9487	18.9215	22.1529	24.7985	91.9713	93.8551	95.9998	79.7012	78.4919	80.0763
OS02G0818000	Similar to Brown planthopper-induced resistance protein 1. (Os02t0818000-01)	394.424	404.282	425.217	381.328	366.901	344.419	784.982	906.561	714.634	1450.94	1419.15	1453.36	207.313	207.643	193.706	210.949	194.163	212.513	546.528	594.384	459.433	726.537	678.675	730.372
OS12G0245700	Hypothetical conserved gene. (Os12t0245700-01)	0	0	0	0	0	0	0	0	0.272111	0	0	0	13.6791	12.1129	18.461	10.8484	12.7688	10.3457	0	0	0	0.227592	0.468185	0
OS02G0674233	Hypothetical conserved gene. (Os02t0674233-00)	1.50408	0.375408	0	5.62156	21.0937	32.172	0	0.596482	2.44315	120.651	105.868	100.803	50.1658	67.3684	69.2739	76.8314	69.9201	5.61722	207.91	256.553	200.871	219.874	14.6136	34.6213
OS12G0577733	Hypothetical gene. (Os12t0577733-00)	0	0	0	0	0	0	0	0	0.186793	0	0	0	1.67299	0.465155	0.467084	0.612552	1.20846	0.608485	0.62241	0	0	0	0.467524	0
OS08G0111300	Transferase family protein. (Os08t0111300-01)	0.454495	0.15659	0.648897	1.12733	0.563697	0.408377	0.465736	0.371735	0.51865	0.374257	0.163787	0.269888	0.0548121	0.162051	0.331657	0.162101	0.158811	0	0.924522	0.110885	0.27077	0.719448	0.773247	0.332998
OS01G0130400	Similar to Alpha-xylosidase precursor (Fragment). (Os01t0130400-01)	54.0171	48.0765	46.4177	52.1755	45.9768	55.7048	0.451311	0.336472	0.298954	0.859916	0.769133	0.511457	29.4258	28.1096	28.7692	33.9189	37.3167	26.2981	0.288678	0.0365406	0.229235	0.343007	0.216757	0.235077
OS07G0414000	Transferase domain containing protein. (Os07t0414000-01)	6.77255	4.36049	5.13625	2.03924	2.26031	1.37662	4.90907	4.35915	6.04111	2.78693	2.2261	3.10713	0.0769753	0	0	0	0	0	0	0	0	0.0711672	0	0
OS11G0298000	Similar to amino acid transporter. (Os11t0298000-00)	0.486264	3.00727	0.162272	3.26641	0.932296	1.09014	0.342569	0.525672	0.108628	1.34463	0.929321	0.465754	0	0	0	0.347954	0.43295	0.0876869	0	0.387873	0	0.897493	0.267773	0.0894297
OS06G0296100	Conserved hypothetical protein. (Os06t0296100-00)	0	0	0.015524	0	0	0	0	0	0	0	0	0	0.0309321	0.0463515	0	0.171969	0.0465265	0.20489	0	0	0	0	0	0
OS12G0184167	Conserved hypothetical protein. (Os12t0184167-01)	0.272129	0.055112	0.103915	0.0513728	0.237762	0.0527598	0.121249	0.146297	0.381598	0.176006	0.285971	0.125174	0	0	0.160674	0.0264556	0.0259587	0.280233	0	0.0230347	0.0765821	0.0247343	0.0503067	0.232533
OS04G0517000	Similar to OSIGBa0145M07.3 protein. (Os04t0517000-01)	2.48668	1.14853	3.25761	2.42207	1.46257	3.66696	0.32516	0.0828352	0.0993263	0.164695	0.250567	0	8.17062	6.51515	6.14986	4.87998	5.69361	4.95387	0.249389	0	0	0.247598	0.174154	0
OS03G0729500	Transcription factor, Floral organ development (Os03t0729500-01)	0.145525	0.237273	0.399444	0.256873	0.437389	0.231021	0	0.114931	0.034216	0.05749	0.233505	0.227136	1.37237	1.88629	2.36007	2.00171	2.44321	2.34791	0.523637	0.482901	0.321994	0.459559	0.647356	0.418033
OS03G0343800	Conserved hypothetical protein. (Os03t0343800-00)	2.53158	1.56731	0.621464	2.33942	1.70471	4.03656	0	0	0	0	0.229291	0.228042	2.93484	6.02868	2.953	2.48317	2.67523	3.02165	0	0	0.223851	0	0	0
OS09G0489200	Similar to transcription factor jumonji (jmjC) domain-containing protein. (Os09t0489200-00)	1.49159	1.18097	1.42629	10.5031	10.0937	14.0267	0.83528	1.13617	0.998619	9.42441	9.15657	7.5848	15.4765	16.8039	17.0964	24.0277	24.1717	20.6543	20.283	19.7342	15.5055	19.1113	19.3114	17.1114
OS08G0560700	Similar to Polcalcin Phl p 7 (Calcium-binding pollen allergen Phl p 7) (P7). (Os08t0560700-01)	0	0.247328	0.357859	0.966627	0	0.11999	1.31657	1.46103	0.435678	1.93794	1.11511	1.80389	0.507489	0.125289	0.510347	0.256034	0.251681	0.751233	0.874317	1.63519	1.13299	0.489083	1.13341	2.02742
OS07G0661450	Similar to predicted protein. (Os07t0661450-00)	0	0	0	0	3.2148	0	0	0	0	0	0	0	0	0	0	0	0	0	0	0	0	0	0	0
OS02G0624100	EGF-type aspartate/asparagine hydroxylation site domain containing protein. (Os02t0624100-00)	0.215491	0.524044	0.215034	0.366167	1.45288	1.66725	2.50817	2.49938	3.78045	5.6267	5.18856	4.97759	0.0772335	0.152228	0.309439	0.153572	0.0759611	0	0.611231	0.312438	1.06254	3.34015	3.33304	2.77934
OS12G0170800	Similar to Citrate binding protein precursor. (Os12t0170800-01)	0.264917	0.339298	0.582295	0.133016	0.460198	0.198628	0	0.134023	0.323834	0.80293	0.341411	0.269817	1.1015	0.765649	0.767609	0.767462	1.65292	1.46712	0.460729	0.067276	0.461171	0.134114	1.26999	1.20434
OS01G0848550	Conserved hypothetical protein. (Os01t0848550-01)	1.2354	0.494123	2.3255	0.473605	0.316831	0	0	0.983536	0	0	0	0.701023	0.498767	0.161753	0.336084	0.986592	0.651009	0.331149	0.170194	0	0.324668	0.306481	0.333019	0.168633
OS07G0105800	Protein of unknown function DUF594 domain containing protein. (Os07t0105800-00)	0.294945	0.719485	0.795007	0.754654	0.540225	0.861113	1.94447	1.6267	1.57612	1.28853	2.02401	1.56615	0	0.0553987	0	0	0.027558	0	0.144704	0.119404	0.0280986	0.2736	0.201401	0.0287505
OS04G0452600	Similar to H0505F09.2 protein. (Os04t0452600-00)	0	0	0	0	0.303348	0.225053	0.535476	0.706236	0.192814	0.952076	0.896336	0.243664	0	0.312377	0	0	0.31126	0.0781921	2.02387	1.00179	2.03047	2.37453	0.642898	1.76955
OS03G0438000	Hypothetical protein. (Os03t0438000-01)	1.44386	2.51386	1.77969	1.48478	3.52329	3.32053	3.84382	3.90678	3.96412	5.01523	2.47502	2.9943	0.338203	0	0.344653	0.339392	0.67929	0	0	0	0	1.46999	0.523954	0.705105
OS03G0374500	Similar to calmodulin-binding family protein. (Os03t0374500-00)	0.458955	0.117249	0.0279362	0.867249	0.450371	0.61747	0.056301	0.0286993	0.06795	0	0.0285403	0.0827665	0.284547	0.226536	0.399908	0.342065	0.339081	0.555886	0	0	0	0.281452	0.0287704	0
OS02G0229600	Similar to ATP binding / microtubule motor. (Os02t0229600-00)	0.205761	0	0.0608571	0.0598755	0.220685	0	0.192523	0.0194394	0.0452631	0.0377461	0.0189101	0.0183312	0.22525	0.224525	0.14412	0.327286	0.22253	0.164809	0.233169	0.0554106	0.122337	0	0.101801	0.163643
OS01G0142600	Conserved hypothetical protein. (Os01t0142600-01)	0	0	0	0	0	0.117618	0.208978	0.131462	0.282157	0.487602	0.224044	0.269669	0.290258	0	0.0594731	0	0	0	0.191286	0.101623	0.254343	0.110314	0.165688	0.0286494
OS04G0142400	Conserved hypothetical protein. (Os04t0142400-01)	0.0381118	0.0766646	0.44954	0.185503	0.297186	0.446589	0.854034	1.36094	0.829366	2.40306	1.70018	1.80314	0.115864	0.0771667	0	0.0378389	0.111995	0.07826	0.415767	0.111706	0.236002	0.827629	0.583178	0.828821
OS01G0239100	Heat shock protein DnaJ family protein. (Os01t0239100-01);Heat shock protein DnaJ family protein. (Os01t0239100-02)	23.5921	22.4761	24.3447	8.4786	11.0797	9.82443	29.1419	29.153	32.2801	13.6231	12.6489	13.0684	8.0098	8.32459	7.36015	8.65634	8.9114	7.55059	9.35657	8.10299	7.70948	7.82036	7.84043	8.08091
OS02G0512400	CC-type glutaredoxin, Abiotic stress response, Floral organ development and pathogen response (Os02t0512400-01)	0.0933991	0	0.0923882	0.187607	0.190903	0.650992	0	0.0935501	0	0.0951029	0.0971826	0	0.390853	0.491212	0.700804	0.200476	0	0.0987015	0.384419	0.661998	0.291206	0.0946554	0	0
OS08G0390600	Conserved hypothetical protein. (Os08t0390600-01)	0	1.38221	1.03843	2.65178	2.89668	2.37991	0.269316	0.828975	1.01634	1.93714	1.71527	0.862357	0.574829	0	0	0	0	0	0	0	0	0	0	0
OS10G0328700	Tetratricopeptide-like helical domain containing protein. (Os10t0328700-01)	0	0	0	0.315635	0.236245	0.195074	0	0.082057	0	0.0410881	0	0.0415241	0.0823405	0.203608	0.165524	0.0819255	0.243691	0.248297	0.0848102	0	0	0	0.0839085	0.0842522
OS02G0158701	Similar to predicted protein. (Os02t0158701-00)	0	0	0	0	0	0	0	0	0	0	0	0	8.16792	0	0	0	0	0	0	3.4354	0	0	0	0
OS07G0100800	Proline (Pro) and &gamma;-aminobutyric acid (GABA) transporter, Stress tolerance, Cadmium stress tolerance (Os07t0100800-01)	1.56572	2.65517	1.36161	1.72435	2.05596	2.60815	8.35984	7.89372	9.15122	8.61964	8.34896	8.50789	3.97004	6.06187	4.56486	8.46832	9.16325	12.0949	24.2433	28.9373	25.5876	27.7805	29.6974	29.1037
OS03G0802500	ATPase, AAA-type, core domain containing protein. (Os03t0802500-01)	71.0061	75.6243	93.9428	111.963	124.382	98.9066	19.5635	20.7168	24.4144	25.939	26.9902	27.5464	55.4592	59.1593	48.803	56.7566	77.2361	80.1659	25.878	23.1215	31.0312	41.2536	52.9267	43.0036
OS10G0524600	Peptidase S8, subtilisin-related domain containing protein. (Os10t0524600-01)	279.617	203.018	209.865	211.749	157.337	208.128	4.60028	6.35437	7.70461	8.28267	9.3414	8.364	157.22	120.723	163.921	157.301	161.505	133.718	3.55306	3.79913	6.05239	10.2987	8.083	6.72007
OS06G0313440	SAM dependent carboxyl methyltransferase domain containing protein. (Os06t0313440-00)	0	0.310573	0.308677	0	0.156448	0.307823	0.765556	0.310978	0.939574	4.63725	1.24646	1.40134	3.99068	3.77386	2.34151	3.44062	1.60318	2.38988	3.462	3.86666	4.90587	3.49332	4.949	6.02445
OS06G0103100	Hypothetical protein. (Os06t0103100-01)	0	0.210586	0	0.207757	0.206973	0.102527	0.214621	0.16492	0.199651	0.485275	0.709017	0.43386	0.107592	0.533669	0.485602	0	0.106252	0.163672	0.658023	0.505595	0.376219	1.24579	0.996645	0.607331
OS03G0251425	Similar to Histone-like transcription factor and archaeal histone family protein, expressed. (Os03t0251425-00)	0.101646	0	0.507448	0.310069	0	0.203494	0	0.106566	0	0	0.213173	0.213204	0.332549	0.111238	0	0.10894	0	0	0.214549	0	0	0	0	0
OS08G0371200	Carotenoid oxygenase domain containing protein. (Os08t0371200-01)	30.1517	34.8266	52.019	28.0308	22.543	34.5517	235.229	247.817	207.18	276.704	236.956	235.358	26.5869	11.3667	8.94767	23.0518	23.915	22.802	70.1218	45.9207	81.0369	153.231	141.777	173.592
OS01G0312500	Similar to Pectinesterase. (Os01t0312500-01)	38.7217	26.2758	29.2006	55.7043	40.967	51.2671	0	0	0	0.157435	0.160644	0.213061	32.0999	31.0391	39.9493	25.9505	23.4217	20.1489	0.217385	0.168368	0.105157	0.101338	0.377615	0.215588
OS02G0302700	Similar to Nicotianamine aminotransferase A. (Os02t0302700-01)	1.52244	0.778427	0.920609	2.07644	1.54397	1.54084	0.0343616	0.0695995	0	0	0	0	1.91982	2.74877	2.66163	0.868113	1.20795	1.29706	0.0708475	0.13637	0.215863	0.0350036	0	0.0729087
OS01G0604900	Hypothetical protein. (Os01t0604900-01)	0.796366	0.715923	0.595006	2.11399	0.807404	1.40064	0.101586	0	0	0.308585	0.208308	0.103859	4.36987	3.58422	3.84621	4.11564	3.86675	4.89708	0.312755	0	0	0.309149	0	0.218418
OS01G0859100	Similar to WIP1 protein (Fragment). (Os01t0859100-01)	0.515126	0.295259	0.449606	0.0968705	0.256011	0.475098	0.900798	0.39551	1.60378	1.17941	1.38385	1.65005	0.998686	0.432224	0.602343	0.63245	1.12371	0.812238	0.944853	0.515112	0.5649	1.00787	1.24581	0.841026
OS11G0172150	Similar to Leucine Rich Repeat family protein, expressed. (Os11t0172150-00)	2.02442	2.89322	2.54704	2.31209	2.41544	2.7596	1.34405	1.93977	1.50435	1.87913	1.70015	2.33357	0	0.0272784	0	0.500282	0	0	0	0	0	0.0673619	0	0.137573
OS04G0412000	Hypothetical protein. (Os04t0412000-01)	1.12367	1.51756	1.77437	0.520897	0.610385	0.324042	5.72627	6.21926	8.19889	6.25316	5.32195	4.89613	0.165819	0.412523	0.378554	0.29005	0.494675	0.125769	4.20911	3.27037	4.08623	6.05138	4.88631	4.18775
OS01G0111300	Conserved hypothetical protein. (Os01t0111300-01)	0	0	0	0	0	0	0	0	0	0	0	0	3.26286	4.68551	4.73018	2.32756	2.57636	0.814063	0.953643	2.76355	2.0483	1.3818	1.02758	0.478612
OS10G0577100	Conserved hypothetical protein. (Os10t0577100-00)	0.0167369	0	0.0164573	0	0.0334728	0.0164836	0.0512632	0.0697442	0.0619053	0.0853722	0.0514544	0.0829175	0.151633	0.050714	0.118542	0.0676767	0.151743	0.0689229	0.190785	0.122284	0.225153	0.153301	0.158087	0.211316
OS04G0687150	Hypothetical protein. (Os04t0687150-01)	0.450493	0.306248	0.223861	0.531312	0.0771615	0.526748	0.303173	0.616157	0.278269	0.310056	1.25901	0.155827	1.85146	1.56073	1.96743	0.55538	1.82137	1.59293	1.89225	2.57912	0.941644	1.52626	2.18125	1.77533
OS01G0743100	IQ motif, EF-hand binding site domain containing protein. (Os01t0743100-00)	36.0709	26.1837	28.1052	22.6383	20.4682	22.6612	4.16163	7.23366	4.1424	7.10075	8.38543	7.91424	29.3007	24.1763	29.1806	28.2239	18.63	18.1151	6.39179	7.31457	7.03873	5.91561	5.68113	6.67182
OS07G0604000	Similar to 6-phosphogluconolactonase-like protein. (Os07t0604000-01);Similar to 6-phosphogluconolactonase-like protein. (Os07t0604000-02)	10.259	14.3444	12.4934	15.098	12.5921	18.1715	6.1362	5.42193	6.52037	5.49903	6.28909	5.81017	60.8221	73.1968	59.1052	55.7571	60.7267	75.7073	47.686	52.0402	45.0578	24.1778	31.8384	29.7096
OS04G0309600	Similar to Sucrose synthase. (Os04t0309600-01)	0	0.0705096	0.0272492	0.0135418	0.0411795	0.10848	0.146182	0.161399	0.0791536	0.092992	0.108131	0.221676	0.150428	0.0136387	0	0.0688483	0.0545785	0.166236	0	0	0.0686855	0.136281	0.0412438	0.0691129
OS01G0935200	Histone-fold domain containing protein. (Os01t0935200-01)	0.117996	0	0.117173	0.0591071	0	0	0	0	0	0	0	0	0.498857	0.251605	0.0637028	0.190239	0.506782	0.3841	0.181991	0	0.0623355	0	0.065084	0
OS01G0287400	Similar to Hydrophobic protein LTI6A (Low temperature-induced protein 6A). (Os01t0287400-01)	0	0	0	0	0	0	0	0	0	0.722823	0	0.862074	0	0	0	0	0	0	0.436602	0.143302	0.464287	0	0	0
OS03G0333400	Similar to photosystem II 11 kD protein. (Os03t0333400-01)	16.1308	15.436	16.9841	7.09122	7.74008	5.24341	36.9492	32.1799	34.4557	33.1838	34.8773	28.0958	7.87525	6.43279	4.70496	10.2323	10.9283	11.6874	11.6892	14.3218	8.18352	17.4116	27.6096	17.5914
OS05G0477200	Hypothetical conserved gene. (Os05t0477200-01)	1.41227	1.36713	1.7964	2.77535	1.43323	1.6725	0	0	0	0.0516335	0	0	3.19715	2.2966	2.38122	2.30984	1.63183	1.99154	0	0	0	0	0.158171	0.105354
OS06G0364500	Conserved hypothetical protein. (Os06t0364500-01)	1.38784	1.085	1.71629	3.36864	3.53242	2.60645	41.9108	45.7318	40.768	38.8962	36.4056	38.1199	4.26803	6.53133	4.5857	5.75156	3.64476	5.3804	25.6147	27.1186	22.3101	21.1671	21.3817	24.6756
OS09G0548400	Dimethylaniline monooxygenase, N-oxide-forming domain containing protein. (Os09t0548400-01)	1.49888	1.06222	1.11669	4.24669	4.34831	4.84841	1.78878	2.16608	1.72411	9.49437	8.93311	9.41267	5.66257	5.59346	4.87672	4.23947	4.4845	4.16922	5.67123	5.00628	5.74767	6.62195	6.00166	6.13299
OS05G0258400	Protein kinase, catalytic domain domain containing protein. (Os05t0258400-00)	0	0.0210617	0	0	0	0	0	0.0192733	0	0.0387211	0	0.0378442	0.02017	0.0800787	0	0.182954	0.0199839	0.0401905	0.919556	0.776549	0.678908	0.571583	0.374922	0.661127
OS01G0283400	Conserved hypothetical protein. (Os01t0283400-01)	0	0.706048	0	0.848792	0.170408	0	1.68784	1.03147	0	0.513657	1.40315	0.859309	0.17342	0.172485	0.701095	0.523498	0.173227	0	1.05288	1.42274	0.344687	0.501967	0.174495	1.39909
OS02G0120200	Similar to Phospholipase D nu-2 (Fragment). (Os02t0120200-01)	0.204029	0.0263887	0.0254376	0.0522884	0.0521571	0	0.34826	0.32931	0.699454	0.736194	0.388661	0.633252	0.136991	0.0540597	0.0823597	0	0.0269051	0.0547042	0.449082	0.202868	0.409972	0.994305	0.420351	0.920717
OS09G0423500	Peptidase A1 domain containing protein. (Os09t0423500-01)	0.873965	1.48912	1.8045	4.358	2.60759	4.06658	0.932144	0.700105	0.846976	1.0569	0.619111	0.455089	1.59656	2.38145	2.82093	1.80773	2.18571	1.58988	0.607804	1.42354	1.34483	1.39703	1.02525	1.54177
OS02G0589000	Lecithin:cholesterol acyltransferase family protein. (Os02t0589000-01)	0.802717	0.907278	1.08345	0.381666	1.31693	0.670998	0.425727	0.867887	0.467747	1.11795	1.22464	1.07556	0.226521	0.538044	0.682654	3.59168	1.27834	1.60235	0.353454	0.579394	0.179576	0.739506	0.640282	0.548339
OS02G0160800	Hypothetical protein. (Os02t0160800-01)	0	0.140612	0.067398	0.93422	1.11595	2.09939	0.0642656	0.0976171	0.191623	0.289424	0.162396	0.093951	0.13617	0.604493	0.615406	1.99225	2.77338	2.30784	0.131367	0.349114	0	0.464986	0.398457	0.609588
OS11G0131600	Similar to YDG/SRA domain containing protein. (Os11t0131600-00)	0.186433	0.0414709	0.222789	0.160343	0.101532	0.241082	0.0197616	0	0	0	0.0396852	0	0.122471	0.0610479	0.164827	0.205316	0.0405607	0	0.0399879	0	0.0617324	0	0.0612554	0.0412209
OS08G0198300	Similar to speckle-type POZ protein. (Os08t0198300-01)	10.4078	10.4874	10.4757	10.254	14.1923	10.936	2.27621	2.10836	1.83419	4.23266	2.08654	3.53499	8.50251	10.2866	6.55346	9.73906	13.3985	11.0933	1.46939	2.31129	2.2338	5.25644	4.49915	5.63174
OS03G0854000	Butirosin biosynthesis, BtrG-like domain containing protein. (Os03t0854000-01)	63.0686	59.4322	66.5233	76.2731	81.3166	72.0755	252.097	248.411	267.819	192.502	204.268	191.596	57.5578	64.8265	62.3506	70.8256	73.438	77.6655	214.208	261.13	206.881	207.369	215.523	212.416
OS06G0594700		3.59083	1.87724	3.02732	2.02138	2.01591	1.86511	0	0.0547766	0.0432368	0.0183289	0.0186754	0.0718805	3.58564	2.73562	3.56844	1.85908	3.17393	3.36429	0.110998	0.0354463	0.0374872	0.165814	0.131299	0.113871
OS09G0449650	Conserved hypothetical protein. (Os09t0449650-00)	0.558252	0.22758	0.109284	0.443219	0.896626	1.1131	3.90617	3.97086	3.14807	2.37689	3.34259	1.47452	0	0.115343	0	0	0	0	0.34258	0.688795	0	0	0.23391	0.47259
OS01G0880300	Similar to Pectin methylesterase-like protein. (Os01t0880300-02)	9.94493	6.02524	6.76638	8.73969	9.64905	9.71797	3.21505	2.83802	3.73073	5.70887	5.49071	7.91274	29.855	36.5733	33.4546	31.0511	34.8779	46.4316	30.757	33.3211	39.5303	26.1533	27.706	20.6848
OS01G0298500	Conserved hypothetical protein. (Os01t0298500-00)	1.42771	1.73433	3.0118	1.72809	2.80891	0.946692	1.36345	0.998992	0.988474	3.1901	1.39564	2.30589	1.6699	1.2116	1.04702	1.78186	0.991405	1.24566	0.630065	1.34761	0.202925	0.193029	0.627407	0.21131
OS06G0215600	Similar to Oxo-phytodienoic acid reductase. (Os06t0215600-02)	0	0.651615	0.431832	0.1956	0	0.194813	0.295745	0.755026	1.58373	3.06693	3.69837	1.87277	2.47111	3.82564	2.84793	2.93425	3.26328	4.28679	4.80474	2.2097	6.11975	9.50424	8.87751	9.58134
OS10G0135100	NB-ARC domain containing protein. (Os10t0135100-00)	1.44094	1.386	1.77116	2.31414	3.34838	3.54035	6.34096	5.23589	4.7488	6.52635	5.24068	6.76126	0.958639	0.991233	1.23336	1.29494	1.71811	1.30797	1.00591	1.177	1.33924	1.57618	3.2822	3.26708
OS01G0760900	Conserved hypothetical protein. (Os01t0760900-01)	0.676339	0	0.451923	0.300325	0.489228	0.700829	0	0	0	0	0	0	0.72657	0.419687	0.693676	0.579602	0.45815	0.0385199	0	0	0	0	0	0
OS02G0138100	Conserved hypothetical protein. (Os02t0138100-00)	0	0	0	0	0	0	1.01875	0	1.26067	0.414363	0	0.211092	0	0	0	0.638015	0	0	0	0	0	0	0	0.221095
OS04G0531750	Similar to OSIGBa0125M19.13 protein. (Os04t0531750-00)	1.17338	1.00162	0.78558	0.732267	0.244743	0.54604	14.6939	12.1759	13.8617	10.7397	8.20396	8.98064	0.440318	0.0621779	0.629932	1.06575	0.432523	0.375838	1.72467	1.89278	0.561356	3.63359	2.05264	2.56795
OS05G0135200	Plant peroxidase domain containing protein. (Os05t0135200-01)	1.57248	0.469149	0.830207	2.15569	3.18418	2.99922	0	0	0	0	0	0	3.0851	1.60687	0.904008	2.85098	4.38365	3.7726	0.0831133	0	0	0	0.167593	0.0838888
OS09G0542700	Protein phosphatase 2A, regulatory B subunit, B56 family protein. (Os09t0542700-00)	0.24549	0.830688	1.34536	1.63539	1.82713	2.30632	0	0.0663703	0.40557	0.132925	0.409241	0.203806	8.48301	7.7011	6.05274	6.39884	6.10113	7.06657	3.69797	1.06684	2.72661	1.68043	1.01246	1.81385
OS04G0616282	Similar to H0525G02.9 protein. (Os04t0616282-00)	4.71816	1.95883	1.60327	10.0288	3.23986	8.36569	2.81162	2.45791	0	7.65013	8.40752	9.82921	8.27066	8.67344	3.73066	4.06495	2.22022	14.4797	1.61404	0	0.915396	0	8.60641	1.93124
OS04G0430200	PLC-like phosphodiesterase, TIM beta/alpha-barrel domain domain containing protein. (Os04t0430200-01);Similar to phospholipase C. (Os04t0430200-02)	7.76632	9.5015	10.5711	2.13886	3.35649	1.45252	20.7152	21.4079	20.8807	10.7641	9.36717	7.47708	0.36525	0.453588	0.781493	0.687542	0.546944	0.46006	1.73263	3.53929	2.2725	3.67653	1.64176	2.37769
OS02G0707200	Similar to Dof-like protein 34. (Os02t0707200-00)	0.796403	0.951335	0.683598	0.939414	0.35563	0.116028	2.37957	2.30393	1.94579	2.22724	0.891419	1.77547	1.80899	0	0.245084	0	0.243595	0.608501	0.880473	1.0327	1.69632	0.690534	1.00485	1.00094
OS03G0347900	Terpenoid synthase domain containing protein. (Os03t0347900-01);Terpenoid cylases/protein prenyltransferase alpha-alpha toroid domain containing protein. (Os03t0347900-02)	0	0	0	0	0	0	1.35689	1.62077	0.862621	0.480055	0.450526	0.733601	0	0.0213679	0.0228451	0	0	0.0112227	1.72704	1.90743	1.40811	0.428371	0.402178	0.388803
OS07G0571300	Hypothetical protein. (Os07t0571300-01)	0	0.925222	1.20565	1.66252	1.47083	0.787011	0.778683	1.58466	0.272911	1.48797	1.17672	2.06043	3.79948	2.48972	4.51056	4.02806	3.06854	4.51147	3.83023	4.09051	2.64225	3.98268	3.24459	2.35583
OS01G0890400	Conserved hypothetical protein. (Os01t0890400-00)	0	0	0	0.285783	0	1.27708	0.723076	0.147988	0.544872	0.443655	0.606314	0.302557	0	0	0.603614	0.443491	0.294936	0	0.770718	0.160115	0.443781	0	1.22514	0.153284
OS11G0572900	Similar to SMC5 protein. (Os11t0572900-00)	2.87721	2.48512	3.92894	2.4058	2.37016	1.32455	1.60136	0.275124	0	0.272371	1.39345	1.40929	0.592514	2.01591	4.74141	0.285421	0.561439	2.88771	1.13386	0	0	0.272197	0	0
OS01G0102300	Thylakoid lumen protein, Photosynthesis and chloroplast development (Os01t0102300-01)	5.08384	3.98454	4.91104	3.95055	2.77493	4.10297	24.4767	24.9907	24.7025	21.1601	21.0513	23.305	7.95251	7.29536	10.3947	6.17003	6.30484	4.71834	26.4207	25.4977	29.232	17.6373	18.6416	20.755
OS05G0468900	Zinc finger, RING/FYVE/PHD-type domain containing protein. (Os05t0468900-01)	45.4038	36.6292	47.9228	58.7703	56.8292	55.0643	3.11156	2.15436	1.2578	7.54331	9.63596	6.47468	52.9505	52.393	42.9135	43.4711	46.3241	40.9225	16.5088	13.1771	14.914	26.8912	18.0798	19.9744
OS10G0577500	Concanavalin A-like lectin/glucanase, subgroup domain containing protein. (Os10t0577500-01);Hypothetical conserved gene. (Os10t0577500-02)	19.8019	22.2489	20.6641	13.0884	14.2038	14.4065	3.95784	3.6988	2.71444	3.52696	2.99735	2.92028	9.15375	10.2279	6.50246	9.38813	13.0053	10.9772	4.44109	2.61983	2.47015	3.79074	2.17194	4.28945
OS01G0928000	Similar to Transcription factor ICE1 (Inducer of CBF expression 1) (Basic helix- loop-helix protein 116) (bHLH116) (AtbHLH116). (Os01t0928000-01)	0.143012	0.14592	0.0940939	0.238771	0.289817	0.0473739	0.726702	1.03494	0.951312	0.981779	1.25417	1.082	0.147845	0.0494526	0.199855	0.64857	0.198751	0.250661	0.602318	1.1584	0.847549	1.50732	0.718237	1.02151
OS11G0258400	Hypothetical protein. (Os11t0258400-01)	0.350532	0.445437	0.539389	0.6367	0.701566	0.408579	1.31554	0.794613	1.12932	1.14494	1.35952	1.43561	3.06642	3.36826	2.84374	3.85585	3.42461	3.33484	3.32467	3.34574	3.83834	3.26123	3.69024	4.03956
OS03G0231600	Similar to Branched-chain-amino-acid aminotransferase 3, chloroplast precursor (EC 2.6.1.42) (Atbcat-3). (Os03t0231600-01)	2.24654	1.97284	2.71153	1.03939	0.838819	0.948217	9.0585	12.2139	12.3245	12.3577	13.8152	12.9738	1.23627	1.26489	2.3652	1.11339	1.1837	1.85472	11.3678	11.0316	10.0152	11.5834	11.9586	11.0877
OS02G0187300	Similar to predicted protein. (Os02t0187300-01)	3.9482	0.351199	4.36204	0.361183	1.46498	0.360893	1.43627	1.45662	1.77379	2.50987	2.84462	6.14261	1.24847	0	0.420781	0	0	0.386293	0.357638	3.51337	1.64383	3.68816	0.423969	0.857751
OS11G0114150	Protein of unknown function DUF641, plant domain containing protein. (Os11t0114150-01)	0.182689	0.404189	0.106884	0.214548	0.108687	0	0.0356382	0	0	0.0361934	0.073486	0	0.815452	0.592895	1.99566	0.59465	0.584502	0.401241	0	0.178184	0.260555	0.036351	0	0
OS09G0332100	Conserved hypothetical protein. (Os09t0332100-01)	5.73118	8.2248	5.83797	3.07849	2.95157	3.97005	6.40543	8.68432	8.28101	4.66127	5.35657	5.86	11.674	4.40796	9.59502	20.6965	18.758	16.4601	14.1907	18.167	12.2363	9.81503	12.5283	15.8558
OS02G0678200	SPX-MFS protein, Pi homeostasis (Os02t0678200-01)	28.4862	31.4822	23.7368	25.6192	28.9558	22.9755	31.1744	24.9682	28.8108	82.4106	80.4065	91.3953	13.4934	16.5855	11.4224	18.5724	20.4279	19.4755	13.8883	14.4274	12.9823	19.2977	15.0569	17.186
OS05G0514600	GA 2-oxidase4, GA metabolism (Os05t0514600-01)	1.99723	1.95984	1.3548	0.680413	1.07902	1.43165	2.50487	2.1432	2.65863	2.46123	3.95157	3.34676	1.01906	0.934502	0.73985	1.18689	0.813098	1.50318	0.39701	0.464383	0.281901	1.58174	0.77869	0.532646
OS06G0693300	Replication protein A2c, Reguration of meiotic crossover (Os06t0693300-01)	2.40063	2.03575	2.22683	1.6983	2.55336	2.58123	0.160858	0.108526	0.160678	0.134715	0.248751	0.29375	4.29361	3.87242	4.23736	2.82246	3.56298	2.19724	0.520766	0.477573	0.522109	0.516983	0.471156	0.52924
OS11G0618850	Hypothetical conserved gene. (Os11t0618850-00)	0	0	0	0	0.064507	0	0.0615176	0	0.148064	0.031315	0.0319403	0	0	0.0973154	0	0.459817	0.0320041	0	0	0	0.129493	0	0.129231	0.261528
OS06G0184500	A member of the NPY gene family, Inflorescence development (Os06t0184500-01)	1.12361	1.3899	1.346	1.86398	1.5294	1.93291	0.102237	0.104167	0.0935715	0.154885	0.105007	0.332102	1.65176	1.3974	1.78083	1.69733	1.70065	1.77962	0.417775	0.698899	0.312721	0.355923	0.158913	0.450903
OS04G0307500	Similar to OSIGBa0113B06.2 protein. (Os04t0307500-01)	3.67499	3.20333	5.4467	3.64119	4.14436	3.13878	5.69017	3.46907	4.55696	6.9524	5.10117	7.65979	0.920792	0.707643	0.856555	1.65672	1.99236	1.89258	2.50912	2.12732	1.72923	7.01982	7.77137	7.11964
OS06G0712500	Similar to Glycosyltransferase QUASIMODO1 (EC 2.4.1.-). (Os06t0712500-01)	9.53291	12.2639	10.7486	16.5486	14.0708	17.5702	3.81542	3.55674	3.34339	2.66959	2.72035	3.54607	11.7249	10.6206	11.3447	11.0351	10.8679	10.165	3.44792	2.98997	3.59324	3.2137	2.96684	3.06843
OS10G0520900	Hypothetical conserved gene. (Os10t0520900-00)	0.253174	0.351198	0	0	0	0	0.605582	0	0	0.518049	0.352689	0.176755	0.456754	0	0	0.0911205	0	0	0.43726	0.611236	0.0913617	0.175999	0.646426	0.46682
OS10G0546900	Similar to Zinc finger, C3HC4 type family protein, expressed. (Os10t0546900-00)	3.08813	3.26461	2.05483	4.79459	9.32171	6.14357	5.84352	5.4254	6.59427	18.4731	17.5934	20.5029	6.7529	4.21145	5.25545	4.70748	7.22759	5.66628	20.8727	32.0216	19.4014	19.8616	17.1117	20.6201
OS01G0702500	Similar to Dehydrin Rab25. (Os01t0702500-01)	1.40979	3.6805	2.64913	2.60625	2.49026	1.22697	2.37823	2.34302	2.13456	2.17767	1.90431	1.98224	0.0940044	0.472043	1.32397	0.0939771	0.469943	0.195066	0.188122	1.05502	0.28699	0.0935031	0.295206	0.195208
OS08G0485500	Epidermal patterning factor-like 1 (EPFL1) protein, Small secretary signal peptide, Regulation of awn elongation (Dysfunctional RAE2 protein), Regulation of grain number, grain length, and awn development (Os08t0485500-01)	4.81151	2.69693	5.69727	6.81482	5.14452	7.01435	0	0	0	0	0	0	14.6756	9.57849	11.0063	9.20442	10.7106	7.99783	0	0.175568	0	0	0	0
OS02G0516901	Hypothetical gene. (Os02t0516901-00)	0	0.109715	0	0	0	0	0	0.113958	0.141383	0.572194	0.351008	0.356477	0	0	0	0	0.578725	0.120046	0.238433	1.37081	0	1.44142	0.120573	0.484769
OS02G0508100	Similar to OSIGBa0075F02.3 protein. (Os02t0508100-01)	8.97992	3.48884	5.14776	2.23566	4.55486	5.22002	7.02713	6.96324	5.85961	5.47367	7.56148	6.46368	4.76991	2.19414	2.61804	3.85189	3.80262	2.9782	1.16004	2.71733	1.98864	1.54308	2.21175	0.405979
OS05G0495900	Similar to Beta-1,3-glucanase precursor (Fragment). (Os05t0495900-01)	0.94666	2.7804	1.35506	3.20821	3.1394	2.67585	5.72812	6.56598	5.33779	16.1368	13.3253	15.3541	6.19179	5.39092	4.57607	4.17959	1.25801	2.96736	10.2872	10.7251	10.8864	9.94267	10.7633	8.49087
OS04G0191400	Conserved hypothetical protein. (Os04t0191400-01)	2.90626	5.65982	8.786	10.3831	6.73027	5.82161	66.8707	67.321	67.1626	75.8753	80.3633	79.2373	8.14143	12.2692	9.59513	9.29909	5.77313	8.65005	194.557	249.846	200.011	146.534	187.473	161.964
OS10G0364900	Conserved hypothetical protein. (Os10t0364900-01)	3.57938	4.29942	4.54205	11.517	8.13238	12.3983	2.43406	1.35481	1.15232	0.958388	0.594918	1.16406	13.2264	19.2437	20.8242	14.6247	18.4839	19.0584	1.34625	4.15546	2.43872	1.91877	2.36856	2.34931
OS04G0201500	Similar to amino acid permease. (Os04t0201500-00)	0.229478	0.612302	0.147972	0.363822	0.0749161	0.224538	0.271437	0.546095	0	0	0	0	0.152592	0.226454	0.309771	0.304903	0	0.374015	0	0	0	0	0	0.0764346
OS03G0128800	Conserved hypothetical protein. (Os03t0128800-01);Similar to predicted protein. (Os03t0128800-03)	4.19304	3.47866	3.453	0.786969	1.38354	1.29941	22.8695	20.332	26.8459	6.43211	5.20567	6.45134	2.25869	1.74808	1.62169	0.916025	1.08227	1.68927	4.56672	4.37346	5.25443	3.74043	3.20383	3.62198
OS06G0714400	Conserved hypothetical protein. (Os06t0714400-01)	3.45327	3.35622	3.39646	3.69112	3.02097	3.30268	0.334557	0.271497	0.646755	0.580123	0.528557	0.542837	1.77862	1.71806	2.93633	4.25635	3.81945	3.07024	0.311179	1.10244	0.397574	0.924461	0.818975	0.510287
OS10G0534400	Similar to E4 protein (Fragment). (Os10t0534400-01)	11.2034	10.805	8.76908	21.0563	25.6387	21.5725	117.411	110.348	103.491	137.609	138.929	143.411	14.5123	18.0768	15.0994	20.4621	23.7435	22.2521	193.345	225.781	193.126	159.652	130.841	158.523
OS11G0683600	Similar to predicted protein. (Os11t0683600-00)	5.06218	3.83989	5.28408	9.68962	9.59263	10.6828	0	0	0.282877	0.171088	0	0.223765	10.7813	9.85069	11.8618	21.8708	23.5053	28.6824	0.409518	0.62325	0.0649534	1.63118	1.89331	2.03399
OS07G0287400	Plant lipid transfer protein/seed storage/trypsin-alpha amylase inhibitor domain containing protein. (Os07t0287400-01)	1.97367	2.5947	1.57256	0.132499	0.133754	0.398444	0.132183	0.134588	0.164938	0.26996	0.276963	0	0	0.139814	0	0.844469	0.560434	0.423248	0	0	0	0	0	0.145287
OS01G0909300	Hypothetical conserved gene. (Os01t0909300-00)	0.694766	0.177974	0.212884	0.213149	0.086256	0.516175	0.0844827	0.0858052	0	0	0	0	0.220808	0.480125	0.44255	0	0	0.133342	0.0870961	0.214979	0.17483	0	0	0
OS05G0406800	Leucine-rich repeat, N-terminal domain containing protein. (Os05t0406800-01);Leucine-rich repeat, N-terminal domain containing protein. (Os05t0406800-02)	9.59301	8.03167	5.28173	11.1461	11.2687	12.2173	0.284989	0.582658	0.361152	0.24374	0.501481	0.205397	18.263	14.2995	19.7385	8.34124	7.98925	5.30686	0.928098	1.68537	0.765077	0.733429	0.353488	0.530299
OS01G0967000	Similar to Small nuclear ribonucleoprotein-like protein. (Os01t0967000-00)	0	0	0	0	0	0	0	0	0	0	0	0	5.02938	4.07209	5.06808	3.20442	2.34788	1.48576	4.11388	9.37609	3.27589	5.03218	4.30043	4.33394
OS11G0227000	Conserved hypothetical protein. (Os11t0227000-01);Hypothetical conserved gene. (Os11t0227000-02)	8.95012	10.544	7.17093	9.38399	11.731	11.5901	10.1144	10.2747	5.3619	16.9389	20.8452	11.6379	2.4199	1.42746	3.08635	4.82342	2.83728	1.59971	4.40666	3.90853	3.013	3.37202	2.06885	3.41351
OS08G0508500	Similar to predicted protein. (Os08t0508500-00)	3.03555	2.05287	2.91552	7.09529	7.43829	7.35065	3.26615	3.06021	2.86651	9.97812	10.2038	10.2775	5.69963	11.4585	10.9079	13.2432	10.8584	13.0805	16.8337	16.9504	13.3961	15.5709	13.4605	13.9406
OS06G0651000	Similar to Helminthosporium carbonum susceptibility1. (Os06t0651000-01)	1.23176	0.829393	3.52125	0.873907	1.2543	2.37366	6.43342	5.76236	8.37384	10.862	13.4024	13.8249	12.9627	10.123	12.5715	9.99786	11.7752	14.7494	15.8042	15.7995	18.3666	31.5515	29.8094	22.378
OS01G0816500	Similar to microtubule organization protein. (Os01t0816500-01)	0	0.210756	0.37033	0.285064	0.207985	0.163187	0.361567	0.445003	0.237769	0.20019	0.0815962	0.0788037	0	0.041369	0	0	0	0	0	0.0767122	0	0.124052	0	0.0840729
OS07G0667300	CONSTANS-like transcriptional activator, Negative regulation of flowering (Os07t0667300-01)	2.80406	1.36431	1.71799	2.18972	1.58226	1.41855	0.407906	0.369191	0.498081	1.19241	0.656229	0.778522	0.567231	0.658078	0.428098	0.428453	0.80055	0.661592	1.22477	1.66191	0.617839	0.69073	0.487397	0.926206
OS06G0691200	Similar to Thaumatin-like protein precursor. (Os06t0691200-01)	5.47591	2.85364	3.30256	11.4984	8.30131	11.2584	0	0	0	0	0.222611	0	12.8506	10.055	9.98088	15.9464	20.7788	16.1866	0	0	0.215414	0.514289	0.671563	0.337877
OS03G0232800	Similar to Lecithin:cholesterol acyltransferase family protein, expressed. (Os03t0232800-01);Similar to Lecithin:cholesterol acyltransferase family protein, expressed. (Os03t0232800-02)	9.83262	10.7165	7.41231	9.49644	10.8096	9.52627	37.695	35.0932	32.5167	30.6944	29.1888	31.2876	3.67865	3.20137	3.62319	6.68528	10.1325	7.3464	5.37953	7.57487	5.77205	15.6046	16.9269	14.0197
OS08G0187900	Ubiquitin-conjugating enzyme, E2 domain containing protein. (Os08t0187900-00)	0	0.181748	0	0	0	0	0.877623	0.538869	2.23498	0	0	0	0	0	0.178801	0	0	0	0	0	0	0	0	0
OS06G0671150	Auxin responsive SAUR protein family protein. (Os06t0671150-00)	8.57227	6.18638	7.56931	3.82915	2.76606	3.12658	10.4187	9.67105	11.3874	8.18034	6.68715	7.2674	3.26761	2.62559	2.38178	2.51374	2.26991	1.61576	0.587339	0.43973	1.43583	1.59589	1.24677	2.11532
OS01G0870400	Similar to S-domain class receptor-like kinase3. (Os01t0870400-00)	0	0	0	0	0	0	0.130369	0.110483	0.264831	0.220064	0.134319	0.174583	0	0	0	0	0	0	0	0	0.0669014	0.0217062	0.0225479	0
OS05G0297800	Conserved hypothetical protein. (Os05t0297800-01)	11.1343	9.00039	11.0798	12.7317	12.5687	12.5932	2.95177	2.89151	2.71863	3.37629	3.07736	4.19956	1.40149	0.530927	1.41909	6.32521	4.45197	2.78792	0.386042	0.535838	0.63356	2.09109	1.74687	2.35896
OS07G0686100	Drought stress-related bZIP transcription factor, Positive regulation of drought and oxidative tolerance (Os07t0686100-01)	15.7622	13.8329	12.378	16.8423	15.7122	18.0661	0.743739	1.37092	1.47719	3.63122	3.68243	2.81419	13.1322	13.5273	15.2871	11.2891	12.647	12.8983	2.14633	1.32676	1.44062	2.76669	2.55351	1.78865
OS06G0649000	PAMP (pathogen-associated molecular pattern)-responsive transrepressor, Defense response (Os06t0649000-01)	0	0	0.3917	0	0	0	0.233861	0.358793	2.24406	0.891184	0.834494	0.377588	0.415153	0.555782	1.07462	1.00828	0.531862	2.48485	1.9684	3.42818	0.832809	2.43346	2.94427	3.62805
OS02G0249200	Similar to RING-H2 finger protein ATL5H. (Os02t0249200-00)	2.77553	4.80246	1.10628	3.68909	1.1534	2.86118	2.01926	0.88265	0	3.93715	4.12631	8.16788	2.32353	4.78752	1.44909	1.72627	0.854958	0.294204	4.63559	4.53107	3.43726	3.47353	3.20579	2.95327
OS11G0153500	Protein of unknown function DUF3049 domain containing protein. (Os11t0153500-01)	105.271	118.241	127.712	189.087	226.924	212.796	550.585	535.059	555.021	653.814	680.753	643.366	157.169	173.018	136.702	150.131	152.975	138.548	661.164	738.17	655.204	452.942	397.653	478.642
OS04G0431300	Acyl-CoA N-acyltransferase domain containing protein. (Os04t0431300-01)	12.6185	14.4908	10.8177	14.1768	17.9472	20.7595	21.1303	19.8444	17.113	20.3061	21.0415	19.6183	0	1.44495	0.67545	5.08074	0	0.327915	2.04253	0.99447	2.40416	3.33139	1.23818	3.15967
OS09G0412700	Conserved hypothetical protein. (Os09t0412700-01)	71.4026	49.763	78.7003	45.6456	52.8007	53.0366	74.7749	80.9255	69.0913	51.7898	42.9849	48.0915	14.8158	17.3579	13.9279	26.3309	34.7443	31.1905	19.8675	19.2123	17.2042	37.4294	44.1013	43.7585
OS01G0369500	C2 calcium-dependent membrane targeting domain containing protein. (Os01t0369500-01)	0.3985	0.25273	0.239478	0.246201	0.3289	0.574174	0.0827194	0	0.103989	0.170776	0.175144	0	0.0856116	0.587686	0	0.509259	0.758418	0.606082	0	0	0	0.0801474	0	0.0870809
OS01G0770700	Similar to Copper transporter 1. (Os01t0770700-00)	0.18162	0.947244	0	0.734572	3.70928	0.909004	1.10038	0	1.81158	1.12311	0.965047	0.943128	0.899059	1.94239	0.539567	0.905377	0.541128	0.366331	1.52699	1.74795	0.177639	0.51802	0.908253	0
OS04G0338100	Similar to IN2-2 protein. (Os04t0338100-01)	1.58259	1.32053	2.47629	1.85096	2.06253	2.0282	9.69908	9.34997	9.74906	12.6882	12.7015	14.9057	4.90337	5.70299	4.81679	4.28978	5.63591	4.87671	17.8839	19.5494	16.7026	22.1477	24.4464	23.7124
OS07G0513000	Similar to ATP synthase gamma chain, chloroplast (EC 3.6.1.34) (Fragment). (Os07t0513000-01);Similar to ATP synthase gamma chain, chloroplast (EC 3.6.1.34) (Fragment). (Os07t0513000-02)	68.8033	51.9219	58.5525	53.8989	45.8307	46.2331	234.343	214.706	224.398	217.081	200.447	213.97	50.9631	54.2706	48.6494	48.0406	46.2332	49.0067	124.118	143.274	130.653	119.89	115.091	107.926
OS09G0551600	Similar to HMGd1 protein (Nucleasome/chromatin assembly factor D protein NFD101). (Os09t0551600-01)	2.61537	2.74193	1.98966	4.00987	2.43445	2.27685	5.39987	3.14598	4.6195	8.90632	6.22364	7.78622	11.2104	10.3595	5.68743	9.60336	10.2412	6.52425	34.2204	40.3493	32.8563	17.624	19.5097	16.0343
OS11G0670900	Conserved hypothetical protein. (Os11t0670900-01)	10.2274	9.82505	15.3889	5.35143	6.12947	6.0265	3.57124	7.79316	5.79925	3.78373	2.94105	2.78339	2.76717	1.6349	0.511876	7.93939	6.64368	8.68163	0	0.792879	0.251542	3.30205	7.73384	4.71187
OS07G0184850	Similar to histone H1. (Os07t0184850-00)	0.38365	0	0.186793	0.574334	0.195236	0	0.193182	0	0	0.201381	0.415887	0	0.197311	0	0	0	0.384488	0	0	0.203045	0	0.368316	0	0
OS02G0655200	Similar to Ap25. (Os02t0655200-01);ERF family protein, Transcriptional regulator, Salt stress tolerance (Os02t0655200-02)	1.31278	0.342708	0.427854	0.542409	0.326078	0.108476	2.96557	2.81728	3.66588	1.52965	1.01557	2.21486	0.458118	0.112452	0.460954	0.452769	0.222857	0.113802	0	0.677228	0.446877	0.107016	0.810095	0.696618
OS02G0644100	Similar to Heat shock protein STI (Stress inducible protein) (GmSTI). (Os02t0644100-01);Similar to heat shock protein STI. (Os02t0644100-02)	139.1	147.491	142.9	43.0062	45.693	38.5449	104.9	106.231	111.725	34.6817	35.5216	33.3584	19.9812	19.4876	17.7748	23.3805	26.6175	26.4049	20.5583	17.3929	19.6661	24.9483	24.9497	25.172
OS08G0419100	Conserved hypothetical protein. (Os08t0419100-01)	2.64988	2.15437	3.84583	3.93579	2.6161	4.38429	4.31268	6.62716	4.19404	6.10378	5.29348	7.85219	1.32837	2.0254	2.81845	4.2285	3.70442	4.86383	0.708371	0.359461	1.1963	1.83089	2.21875	1.74348
OS04G0617700	Similar to H0313F03.6 protein. (Os04t0617700-01)	1.01108	0	0	0	0.202341	0.605338	1.79961	3.06065	3.41044	1.20362	1.41476	1.80247	0.222554	0.651275	0.223609	0.431348	0.845932	2.34446	1.03885	0.831444	1.53756	2.54462	0.440656	1.34644
OS01G0928400	Conserved hypothetical protein. (Os01t0928400-01)	0.703134	1.09261	0.217745	0.923145	0.983788	0.92133	0.0895066	0.0453421	0.163096	0.090054	0.18465	0.410625	1.06395	0.800753	0.807052	0.90761	0.861617	1.01848	0.417657	0.330341	0.135083	0.222251	0.0465648	0
OS11G0240600	Alpha/beta hydrolase fold-3 domain containing protein. (Os11t0240600-01);Similar to gibberellin receptor GID1L2. (Os11t0240600-02)	75.8824	67.8879	60.3188	50.3712	49.0853	43.1176	123.637	108.008	118.367	62.3096	63.7229	53.0074	27.1672	24.9585	25.0785	39.5351	35.2449	35.8986	28.4515	30.5582	30.3443	39.6616	36.9879	39.7302
OS12G0539751	Nucleic acid-binding, OB-fold-like domain containing protein. (Os12t0539751-00)	6.4684	6.09385	8.22545	6.84671	3.8423	6.13174	10.615	11.8426	9.6304	10.5887	11.5876	10.5867	0	0	0	0	0	0	0	0.220296	0	0	0	0
OS11G0161200	Similar to ATOZI1. (Os11t0161200-00)	0	22.6492	2.72165	2.78533	0	5.3418	0	5.41863	0	2.67165	12.9297	0	21.9272	66.5682	61.9084	22.8992	50.2476	31.7541	41.9892	57.2036	41.7562	15.8057	36.1582	25.8345
OS02G0644900	Sodium/calcium exchanger membrane region domain containing protein. (Os02t0644900-01)	0	0	0	0	0.0397631	0.0794921	0	0	0	0	0	0	0.160828	0.0406535	0	0	0	0.0398612	0	0	0	0.0399158	0	0
OS11G0173800	Serine/threonine protein kinase-related domain containing protein. (Os11t0173800-01)	0.212862	0.177927	0.214177	0.221902	0.274731	0.283837	0.0709279	0.0357948	0.0106308	0.00906219	0.0558594	0.0446929	0.283351	0.402215	0.334582	0.25659	0.354519	0.451425	0.0920736	0.0613741	0.0373357	0.0366765	0.101654	0.0472578
OS03G0189600	Similar to Alcohol dehydrogenase. (Os03t0189600-01);Similar to Alcohol dehydrogenase. (Os03t0189600-02)	1.79688	2.70339	3.41936	2.08606	3.34274	3.3636	0.385081	0	0.104714	0.369722	0.173309	0.21272	7.20923	4.49957	4.68778	11.2027	10.0199	10.2187	0.216892	0.168141	0.0437506	1.40174	0.65233	0.530487
OS04G0559400	Similar to Branched-chain-amino-acid aminotransferase 5, chloroplast precursor (EC 2.6.1.42) (Atbcat-5). (Os04t0559400-01);Similar to Branched-chain-amino-acid aminotransferase. (Os04t0559400-02)	1.45551	1.56537	2.01164	2.40657	3.2206	0.938718	5.25433	6.92144	6.96905	7.05875	8.79779	8.36866	4.00821	2.58151	3.61823	2.21861	2.88467	1.78796	8.60041	9.32102	11.4305	6.6554	7.4961	7.97436
OS06G0236300	Conserved hypothetical protein. (Os06t0236300-01)	5.606	4.97733	6.08898	2.66847	4.5705	2.74645	5.32239	3.90118	6.45755	3.11517	3.57986	4.79826	2.33644	1.84563	1.46743	2.18964	2.25445	3.05239	0.896796	1.90071	0.898718	2.04487	1.33125	2.76165
OS01G0595900	Cyclin-like F-box domain containing protein. (Os01t0595900-01)	0.0943084	0.241615	0.229662	0.369734	0.590602	0.654614	0.158304	0.16026	0.110378	0.139795	0.312112	0.233798	0	0.117603	0.0720433	0.0720163	0.0475158	0	0.0705338	0.295945	0.0937077	0.0684389	0.214245	0.312302
OS10G0508700	Pectinesterase inhibitor domain containing protein. (Os10t0508700-01)	11.7257	9.88309	9.56149	37.1956	35.9875	36.7548	0.104642	0.0531864	0.190144	2.57271	1.01007	1.4636	55.6838	45.1542	52.0736	63.1396	53.0013	54.4799	4.43867	6.12788	6.31767	2.9543	0.987461	4.01136
OS07G0664500	NAD(P)-binding domain containing protein. (Os07t0664500-01)	0.750803	0.601385	1.24704	0.0853974	0.341267	0.50658	4.27356	2.77537	3.38203	1.33907	2.3621	1.54051	0.536557	0.972858	0.359637	0.44614	1.6784	0.356263	2.3588	1.7682	1.86921	0.594189	0.637564	2.36993
OS01G0907200	Similar to BCL-2 binding anthanogene-1. (Os01t0907200-00)	0.29928	1.3707	0.154018	2.36082	1.38554	0.902748	0	0	0	0	0	0.162535	0.970021	2.11203	0.491748	0	0.163289	0.32602	0	0	0.980005	0	0.506505	0
OS07G0115300	Similar to Peroxidase2 precursor (EC 1.11.1.7). (Os07t0115300-01)	11.5286	9.8275	12.5538	12.0888	13.4222	10.3803	0.4485	0.18235	0.439234	0.137458	0.0936084	0.830063	1.60902	1.6884	3.48707	2.68458	2.06847	3.30211	0	0.138918	0.137509	0.533615	0.14014	0.0471091
OS01G0846800	Regulator of chromosome condensation, RCC1 domain containing protein. (Os01t0846800-01)	19.5022	19.1472	13.6648	3.14426	2.67419	2.25603	20.1839	17.9506	25.0303	2.44443	1.69067	1.97103	1.98024	2.81458	1.74237	1.84089	0.545359	1.24924	1.30557	0.923907	0.636681	1.71021	0.743833	0.463396
OS01G0125600	Heavy metal transport/detoxification protein domain containing protein. (Os01t0125600-01)	22.385	24.4959	23.1494	36.3499	32.2992	38.1969	2.50613	4.85756	2.24938	7.72719	7.95242	7.03939	8.32643	7.68559	7.34809	12.1355	9.93873	9.45917	2.03893	1.07412	1.38411	2.99702	3.44618	3.36249
OS09G0494200	Membrane-associated chitinase-like protein, Cellulose biosynthesis (Os09t0494200-01);Similar to Chitinase-like protein (EC 3.2.1.14). (Os09t0494200-02)	44.5632	39.6419	40.3263	58.9025	48.1344	60.223	5.03106	5.67163	5.79433	6.69145	6.17914	6.9215	38.2598	32.1289	38.6613	39.6881	41.3697	36.7406	6.48841	4.62531	6.81131	6.15195	5.6739	6.19827
OS03G0738900	NPH3 domain containing protein. (Os03t0738900-00)	0.375085	0.672153	1.08758	2.04609	2.77379	3.30401	1.11703	1.20185	1.27446	2.27349	1.56174	1.81833	3.58609	3.91328	3.4418	4.77204	4.15111	4.42588	3.33658	3.97485	4.69679	4.20257	2.78593	2.82314
OS01G0584300	Conserved hypothetical protein. (Os01t0584300-01)	0	0	0	0	0	0	0	0	0	0	0	0.145565	43.9	40.9384	35.5121	18.0513	21.1786	28.5938	31.0422	35.4868	29.4249	24.6641	30.2207	22.9617
OS07G0110900	Conserved hypothetical protein. (Os07t0110900-01)	13.8672	14.2253	17.0056	9.29106	11.9263	15.1015	11.8183	8.83499	7.10905	8.36074	7.82702	6.73634	33.5688	35.9754	37.6631	38.5445	45.0799	47.5763	29.0196	29.0563	29.3669	39.0823	36.7743	39.1837
OS02G0169700	Glycine cleavage H-protein family protein. (Os02t0169700-01)	0.018963	0.0759412	0	0.3698	0.242409	0.312189	0.127121	0.183218	0.107364	0.395211	0.434376	0.61598	0.074623	0	0.0375907	0.20683	0.575689	0.679835	0.27648	0.0177389	0.150111	0.894467	0.454913	0.947236
OS01G0151700	Similar to Short-chain dehydrogenase Tic32. (Os01t0151700-01)	2.2934	1.95324	1.55463	3.84357	3.66683	3.72147	1.33143	1.70402	1.01331	0.106415	0.289312	0	2.30822	1.98614	1.64388	5.04596	4.32128	3.16594	0.250673	0.104427	0.181425	0.178679	0.218794	0.146745
OS01G0220500	Similar to predicted protein. (Os01t0220500-00)	0	0	0	0	0	0	1.17255	0.263908	0.867235	1.24648	1.05688	1.44444	0	0	0	0.0728561	0.28806	0.631011	0.458247	1.1701	0.778079	2.22343	2.47981	1.5699
OS06G0142350	Similar to Early nodulin. (Os06t0142350-01)	0	0	0	0.131181	0	0	0.129482	0.919686	0.798007	2.24051	2.15397	0.662579	0	0	0	0	0.533064	0.946129	0	0.269871	0.133318	1.43028	1.48587	1.23138
OS03G0311600	Helix-loop-helix DNA-binding domain containing protein. (Os03t0311600-01)	33.1305	15.2405	28.1014	27.0244	23.6355	32.7478	0	0	0.786828	0.384902	0	0.261506	27.8792	24.0719	27.9181	23.1768	25.8414	25.226	0.13176	0	0.627037	0.12038	0	0.392235
OS02G0532800	7TM GPCR, rhodopsin-like domain containing protein. (Os02t0532800-00)	21.0281	11.7061	11.3709	2.50739	2.52231	3.67418	31.227	24.0306	35.1657	15.3459	13.3831	15.2219	1.94762	2.29195	2.08202	3.8954	2.68516	3.75253	4.26486	4.69539	2.68955	2.56756	1.63276	5.50655
OS03G0747400	Similar to Seed maturation protein. (Os03t0747400-00)	0.292953	0	0.753239	0	0	0	0	0	0	0	0	0	0	0	0	0	0	0	0	0	0	0	0	0
OS07G0642800	Similar to plectin-related. (Os07t0642800-01)	1.66442	1.6017	1.44979	1.5974	1.19128	1.67983	0.329058	0.288796	0.288054	0.354914	0.271288	0.194894	3.72877	3.64867	3.11392	1.98832	4.12338	2.98989	0.268576	0.299431	0.364948	0.760159	0.811933	0.939345
OS07G0525900	Similar to Chalcone synthase. (Os07t0525900-00)	0.376438	0.95197	1.06885	1.48592	0.391257	0.465658	1.2783	2.04059	1.70483	3.81509	3.80199	2.75921	0.49472	0.327216	0.249215	0.330295	0.0827352	0.0850148	0.597767	0.891497	0.822819	0.719241	0.515034	1.02658
OS01G0978500	Conserved hypothetical protein. (Os01t0978500-01)	0	0	0.508751	0	0	0	0.762071	0.385531	0	0	0	0	12.009	12.8001	13.9601	10.5337	10.148	9.47076	13.633	14.3843	14.5963	14.3947	14.5853	11.2264
OS11G0673900	Similar to NB-ARC domain containing protein. (Os11t0673900-00)	0	0.0550725	0	0.0174172	0.0356137	0	0.234262	0.219431	0.139372	0.0676221	0.0172362	0.0493337	0	0.15894	0.053928	0.0357806	0.105214	0	0.119336	0.386335	0.299812	0.573291	0.260706	0.212837
OS08G0482700	Cupredoxin domain containing protein. (Os08t0482700-01);Conserved hypothetical protein. (Os08t0482700-02)	83.2992	93.8704	92.0465	104.145	89.4261	95.0939	22.7904	24.5423	26.3119	50.8977	43.773	55.1725	127.786	121.817	131.186	87.9599	91.4423	93.4805	27.3737	22.2551	24.8575	37.5044	31.402	32.7006
OS03G0656100	Similar to Hsp20/alpha crystallin family protein, expressed. (Os03t0656100-01)	1.18444	0.198051	1.39771	0.610099	0.806848	1.77371	0.811829	4.98414	2.76218	4.46356	5.06573	3.88261	0.871091	0.218089	0.442672	0.216033	0.645703	0.215595	1.24109	5.16686	1.97465	0.862203	2.52141	1.59448
OS02G0590200	Lecithin:cholesterol/phospholipid:diacylglycerol acyltransferase domain containing protein. (Os02t0590200-01)	4.2423	3.73244	3.89284	0.379657	1.01648	1.06305	2.19765	1.82291	1.57956	1.89814	1.32893	0.556699	0.626082	0.81046	0.888826	0.555381	0.737344	0.613004	0.0638557	0.0629955	0.0968528	0.220812	0.227461	0.258823
OS04G0514400	Peptidoglycan binding-like domain containing protein. (Os04t0514400-01)	4.55032	5.1459	5.38261	12.422	10.5529	10.3962	29.716	28.9273	33.5223	46.6138	43.8123	42.3795	9.91473	9.23432	9.51432	9.97352	7.19829	10.1171	21.4901	22.4783	18.032	28.1246	30.7979	25.5906
OS04G0659300	Receptor-like protein, Root development, Salt stress response, Regulation of iron acquisition (Os04t0659300-01)	0.395466	0.721347	0.394023	0.405	0.406782	0.80842	0.309926	0.423849	0	0	0.217857	0.324592	1.51894	0.425334	1.41116	0.322217	0.319872	0.218842	0.109428	0.342338	0	0.40926	0.549985	0
OS03G0245800	Similar to Heat shock protein 26. (Os03t0245800-02)	3.50354	3.31617	2.5131	3.84595	5.0128	4.01163	1.48222	2.08715	1.73212	1.01817	0.953345	0.781723	0.314135	0	0.392362	0.231622	1.76719	1.03186	0.644731	0	0.393662	1.73908	3.29557	1.59675
OS08G0320500	Hypothetical conserved gene. (Os08t0320500-01)	0	0	0	0	0	0	0.185786	0.0946218	0	0	0.574451	0.283571	0	0	0	0	0	0	0.0959186	0	0	0.280038	0	0
OS03G0800200	ARGONAUTE (AGO) family protein, Development of pre-meiotic germ cells, Progression of meiosis (Os03t0800200-01)	0.483007	0.760907	0.831177	1.1867	1.43905	1.27543	0.0968924	0.146808	0.0434004	0.194446	0.0742542	0.0955742	0.788837	0.698128	0.782216	0.894427	1.15549	1.0836	0.173806	0.108011	0.0623337	0.221453	0.29917	0.275878
OS06G0220900	Conserved hypothetical protein. (Os06t0220900-00)	0	0	0	1.6188	0	0	0.788295	2.41539	0	0	0.766566	0	0	0	3.79394	3.66139	0	0	0	1.55087	0	2.78253	0	0
OS11G0236932	Hypothetical conserved gene. (Os11t0236932-01)	0	0.551554	1.12799	0	0	0.186167	0	0	0	0.379221	0.184255	1.50255	3.60048	2.21985	4.86556	3.42656	1.1904	1.97339	0.765997	0.189458	0.203376	3.42745	3.13795	1.2558
OS01G0801901	Similar to Transcription factor (Fragment). (Os01t0801901-00)	16.9564	21.951	23.6606	27.9501	26.9969	26.9449	1.82155	2.69183	3.23947	4.44762	3.64166	3.68007	36.8364	36.497	34.494	36.2492	33.2583	33.379	2.72069	3.59151	2.60766	2.41761	2.10649	2.57487
OS10G0195100	Hypothetical conserved gene. (Os10t0195100-00)	0.728838	0.8885	0.461845	1.15714	1.18638	1.28728	0.604882	0.665011	0.669347	0.872063	0.530393	0.997289	0	0	0	0	0	0	0	0	0	0	0	0.057039
OS01G0965900	Conserved hypothetical protein. (Os01t0965900-01)	0	0	0	0	0.365446	0.0603858	18.681	17.3446	22.0967	12.6294	16.526	13.4962	0.312474	0.0621378	0.251612	0	0.245059	0.312888	1.68197	2.63787	1.75788	5.50861	3.78022	1.35266
OS07G0539100	Glycoside hydrolase, family 17 protein. (Os07t0539100-01);Glycoside hydrolase, family 17 protein. (Os07t0539100-02)	0.290561	0.66903	1.71685	1.78498	1.38732	1.44769	1.14546	1.3559	1.05131	1.25522	1.37024	1.69959	1.64997	1.38302	0.585561	2.02458	3.13626	2.16639	0.114995	0.336779	0.115429	0.225847	0.0801961	0.147051
OS05G0205050	Isoform 2 of Aquaporin NIP1-3. (Os05t0205050-00)	1.01841	0.518666	0.747622	0.507218	0.128029	0.626546	0.378228	0.896226	0.305383	1.5345	2.34286	2.66768	2.79718	0.509967	0.514353	0.776594	1.15641	0.644959	1.69586	1.82598	2.03156	1.74461	1.1643	0.900764
OS02G0256200	Similar to Histidine-rich protein. (Os02t0256200-02)	0	0	0.0400984	0.0807702	0.0808123	0.118665	0.380834	0.0428976	0.20457	0.694261	0.496823	0.456542	0.202304	0.122591	0.0807628	0.123603	0.125542	0.266819	1.13666	0.41397	0.835419	0.75239	0.699592	0.818998
OS04G0389800	Similar to OSIGBa0096P03.6 protein. (Os04t0389800-01)	0.0735736	0	0	0	0.0379116	0	0.234044	0.320106	0.0487378	0.0399231	0.0817909	0	0.315574	0.0779069	0	0.0393252	0.0391365	0.481808	0	0.0432655	0	0.112846	0	0
OS03G0805100	Similar to Squalene synthase (EC 2.5.1.21). (Os03t0805100-01)	15.8769	10.6978	11.9164	19.7585	17.2037	20.0637	3.15789	3.41634	3.34287	3.48021	2.70486	2.94346	12.0889	10.1212	12.9943	14.0223	13.207	12.3865	3.37299	3.65448	3.37918	3.34674	3.72179	2.87469
OS07G0213500	Hypothetical conserved gene. (Os07t0213500-01)	1.22632	1.51394	1.79684	1.4968	1.05555	1.71197	1.34106	2.57812	2.14516	1.72307	2.47748	2.12933	9.24622	8.56877	5.68435	6.96175	6.94091	7.9567	16.3012	15.4921	10.5033	7.3659	9.43566	8.84129
OS02G0217400	Cytochrome P450 family protein. (Os02t0217400-01)	0	0	0	0	0.0314554	0.0622873	0	0	0	0	0	0	0	0	0	0	0.0324339	0	0.128675	0	0.0327187	0.318121	0	0.364739
OS04G0588700	ABC transporter-like domain containing protein. (Os04t0588700-01)	1.37283	1.59904	1.47622	0.349163	0.244839	0.250257	2.60936	2.68465	2.30979	1.57384	1.56564	1.50357	0.155956	0.193566	0.149124	0.180414	0.22405	0.148845	0.884628	0.64281	0.768847	0.774149	0.895776	0.891614
OS12G0257600	Similar to Laccase-25. (Os12t0257600-00)	0	0	0	0	0	0.0734057	2.58492	2.04211	3.76799	3.10918	2.5823	3.76724	1.24613	0	0.0783723	0	0.115651	0.271065	1.33237	0.585998	2.38407	2.0065	1.02967	1.23087
OS06G0711700	Kelch-type beta propeller domain containing protein. (Os06t0711700-00)	0.400689	0.106776	0.611233	0.316319	0.524721	0.628746	0.107596	0.331707	1.65357	1.45651	0.922078	0.938375	0.223227	0.877039	1.91926	0.110463	0.440026	0.562637	0.348475	0	0.440247	0.103613	0	0
OS12G0532600	Conserved hypothetical protein. (Os12t0532600-01)	0	0	0	0	0	0	0	0	0	0	0	0	2.16563	1.0725	1.85718	10.3488	7.10264	6.46185	0.469647	0.299722	0.254978	0.124083	0.761413	0.0651767
OS12G0582900	Similar to AP2 domain containing protein, expressed. (Os12t0582900-01)	0.842218	0	0.659825	1.01548	0.764173	0.803224	0.468543	0.768141	1.12657	3.2488	3.4651	3.58088	0.0709693	0	0.0715192	0	0.280976	0.215121	0.65647	0.834173	0.285848	3.34594	1.58417	3.01195
OS06G0470350	Hypothetical gene. (Os06t0470350-01)	21.7659	14.0107	15.4109	14.2113	9.76205	11.0174	0	0.0852896	0	0.168439	0.0841226	0.0846259	65.5775	66.27	73.6419	26.5296	21.9891	12.4696	1.21754	0.87246	1.02102	0.411432	0	0.343237
OS03G0734300	Similar to Proteinase inhibitor type II CEVI57 precursor. (Os03t0734300-01)	4.32371	5.01055	5.41073	2.60295	2.18046	3.66866	4.33805	6.6317	5.83064	8.27152	9.62258	9.6085	77.9389	55.7911	52.2268	24.7896	44.7387	33.9898	25.3357	23.1626	19.786	24.7985	37.3072	17.5656
OS03G0806300	Pheophorbide a oxygenase domain containing protein. (Os03t0806300-00)	0	0.030619	0.293387	0.0297402	0.0300881	0.0295816	0	0	0	0	0	0	0.546846	0.396003	0.616922	0.462545	0	0.819992	0	0	0	0	0.0310297	0.0309712
OS06G0673700	Hypothetical protein. (Os06t0673700-01)	0.597946	0.955553	0.712163	0.487382	0.261748	0.853278	2.99592	1.9337	1.75786	3.919	3.38096	4.36582	3.60665	3.53926	2.96352	3.05562	2.41637	4.18635	6.16818	5.11389	5.31489	6.74229	6.87574	8.41109
OS12G0410050	Hypothetical conserved gene. (Os12t0410050-01)	8.624	6.07829	6.37291	13.3717	11.6851	9.84777	1.84155	0.764641	0.678461	2.60726	0.586701	2.05425	0	0	0	1.84502	0	0	0	0	0	0.0959923	0	0.30128
OS06G0720500	Similar to Class III homeodomain-leucine zipper protein. (Os06t0720500-01);Similar to CORONA. (Os06t0720500-02);Similar to CORONA. (Os06t0720500-03)	0.075911	0.0308736	0.146548	0.029293	0.048939	0.0365519	0	0.0286512	0.103056	0.0236988	0.0422888	0.109962	0.014913	0	0	0	0	0.0148136	0	0.0224756	0.0361455	0.0117323	0	0.0301268
OS01G0139000	Reticulon family protein. (Os01t0139000-00)	0.340015	0	0.354142	0.711768	0.235133	0.463843	2.72756	4.09816	1.29488	1.65773	3.30655	3.11938	0	0	0	0	0.246725	0	0.474449	0.352113	0.374145	1.59375	0.633314	2.78787
OS01G0105400	Similar to Kinesin heavy chain. (Os01t0105400-01)	2.93175	3.61844	3.11355	4.11248	3.7166	3.3412	2.39013	2.4492	3.11324	2.46222	2.34354	2.13661	17.1877	14.0227	16.8952	15.0279	18.2112	15.4183	12.6024	14.3429	14.1927	12.55	12.625	12.3494
OS08G0500700	Similar to Heat shock protein 82. (Os08t0500700-01)	329.295	304.718	287.964	37.5851	42.691	34.269	276.779	277.059	284.316	49.9443	53.9843	55.6378	12.5766	13.1147	12.7206	18.9481	16.9112	18.6272	14.819	14.13	16.0477	18.6591	18.203	19.4369
OS03G0738600	Lipoxygenase, Seed germination and longevity (Os03t0738600-01)	0	0	0	0	0	0	0	0	0	0.0234525	0.023953	0.0478375	0.524843	0.64047	0.360748	1.59947	2.49999	2.46828	0	0	0	0	0.0246074	0.0489613
OS01G0286500	Conserved hypothetical protein. (Os01t0286500-00)	0.600476	0	0.297371	0.152813	0.309753	0	0	0	0	0	0	0.164549	0	0	0	0	0	0	0	0	0	0	0	0
OS05G0291700	Similar to PTAC16 (PLASTID TRANSCRIPTIONALLY ACTIVE18); binding / catalytic. (Os05t0291700-01);Similar to cDNA clone:002-143-C11, full insert sequence. (Os05t0291700-02);NAD(P)-binding domain containing protein. (Os05t0291700-03)	33.3302	30.4712	31.4432	14.0827	13.4593	11.3248	71.6089	64.6914	64.9359	39.9365	38.2503	39.3408	9.25187	8.32743	9.07698	9.50675	10.0793	10.9493	11.0322	13.2305	13.7047	14.3212	17.4559	13.2323
OS03G0329200	Nucleotide-binding, alpha-beta plait domain containing protein. (Os03t0329200-01);Similar to cDNA clone:J013002B05, full insert sequence. (Os03t0329200-02)	5.35437	5.98486	6.16311	7.6525	7.24676	8.56383	0.0616528	0.220018	0.0763078	0.251153	0.127252	0.126672	8.2234	7.15531	7.66791	6.33607	6.7527	4.45755	0.193231	0.273835	0.351711	0.756907	0.163314	0.428904
OS06G0666800	Conserved hypothetical protein. (Os06t0666800-01)	4.92148	4.47443	7.26763	6.43495	3.51907	4.78577	2.30418	1.17091	0.813819	2.21466	1.58957	2.59368	5.66391	1.98916	3.53936	1.84647	2.32977	0.677914	0.347789	0.355101	0.49871	0.800924	0.514605	0.859475
OS02G0310200	Conserved hypothetical protein. (Os02t0310200-01)	101.781	96.9797	106.741	152.911	146.113	163.718	84.241	98.4324	84.076	124.401	124.939	128.761	12.8176	0.496576	19.4475	103.136	72.2576	66.9444	28.9943	33.3697	11.7098	88.3242	73.5662	78.8672
OS04G0565400	cis-Zeatin-O-glucosyltransferase, Catalyze O-glucosylation of cZ and cZ-riboside (Os04t0565400-01)	0.354626	1.32623	0.308874	0.450481	1.21638	0.801346	9.51643	6.52119	6.8737	6.58809	4.49642	5.17646	0.468351	0.27852	0.28285	0.282529	0.373598	0.237501	6.14748	5.58076	4.51149	4.13146	3.05362	4.85702
OS07G0656800	Similar to catalytic/ methyltransferase. (Os07t0656800-01)	1.84146	1.52152	1.44628	3.01073	3.04344	2.75804	7.29087	6.41549	6.94639	7.9156	8.38138	7.85939	4.41314	4.33936	3.1474	3.78384	3.89052	3.68754	11.6165	11.3697	10.9251	12.0453	13.4975	10.6967
OS04G0127900	Conserved hypothetical protein. (Os04t0127900-00)	0	0.0561093	0	0.186638	0.109075	0.0269767	0.0509334	0.051242	0.119928	0.331549	0.0776801	0.0741906	0	0	0.0272497	0.0271896	0	0	0	0	0.0539816	0	0	0.0271995
OS06G0288300	C-glucosyltransferase, Flavone-C-glycoside synthesis (Os06t0288300-01)	2.19249	2.57024	1.48808	1.47374	0.829094	1.41131	9.01159	7.63292	9.96819	7.63883	7.3728	7.39106	3.12851	2.11959	1.66255	1.58957	2.06957	1.37483	2.68252	2.12535	2.43695	3.73349	2.88765	4.83673
OS07G0645900	Protein of unknown function DUF1677, Oryza sativa domain containing protein. (Os07t0645900-00)	0.200824	0	0.1177	0.194252	0.196244	0.229688	0.0741196	0	0	0	0.0376031	0	0.197437	0.078595	0.19931	0	0.274778	0	0.0374987	0	0.0786146	0	0	0
OS02G0590400	Lecithin:cholesterol acyltransferase family protein. (Os02t0590400-01);Lecithin:cholesterol acyltransferase family protein. (Os02t0590400-02);Lecithin:cholesterol acyltransferase family protein. (Os02t0590400-03)	25.8522	19.9401	22.4372	20.1786	17.6333	19.2536	11.7606	13.3841	10.8343	17.3055	14.4379	16.0724	13.5027	11.6781	16.3121	8.94198	9.7631	11.8109	2.51345	3.32819	2.62018	4.26633	4.91929	3.34552
OS04G0481700	Similar to MDR-like ABC transporter. (Os04t0481700-01)	0.306022	0.315392	0.114308	0.0390293	0.665623	0.308182	0.120441	0.369845	0.599113	0.245314	0.332906	0.0821311	1.41945	1.56665	2.32224	1.45586	1.88928	1.58656	1.88028	1.80989	2.52782	2.46234	2.3817	2.00049
OS08G0127900	Similar to Globulin 1 (Fragment). (Os08t0127900-01)	0	0.196018	0	0	0	0.0950255	0	0.306251	0	0.403104	0.461043	0.101901	0	0	0	0	0	0	0	0	0	0	0	0
OS12G0226900	Similar to Allyl alcohol dehydrogenase. (Os12t0226900-01)	2.46978	2.19496	2.46312	1.69781	0.764109	1.11619	6.76161	6.28056	9.17319	1.58568	1.84068	2.46482	0.58485	0.348211	0	0.160277	0.679634	3.14388	0.152767	0.0726955	0.158629	0.619931	0.761528	0.399345
OS06G0554200	Similar to F20B17.20. (Os06t0554200-00)	0.487063	0	0.372773	0	0.128307	0	5.03917	1.90722	4.58167	2.86424	3.33217	3.11282	0	0	0.411479	0	0	0	0.98247	2.36288	2.31417	0.772239	0.850255	2.13099
OS02G0656600	Similar to Dehydration responsive element binding protein 2B (DREB2B protein). (Os02t0656600-00)	1.18763	0.76973	0.963528	0.906543	0.458781	1.96484	0.539112	0.70675	0.481417	0.15882	0	0.242674	1.57496	0.543444	1.19224	1.02746	2.28378	1.52188	0	0.334971	0	0.301706	0.648205	0.488278
OS11G0130200	Protein of unknown function DUF309 family protein. (Os11t0130200-01)	1.13529	1.09819	0.452295	1.14917	1.45554	0.91408	7.72989	6.64257	5.56375	11.8015	9.86799	9.61148	1.83878	1.10616	0.480405	0.874102	1.41535	0.324499	3.24226	1.75244	1.74472	4.29855	2.3547	3.91806
OS01G0657400	Similar to Ethylene-responsive transcription factor 5 (Ethylene-responsive element binding factor 5) (EREBP-5) (AtERF5). (Os01t0657400-00)	0	0	0.172317	0.26548	0	0	0	0	0	0	0	0	0.0916975	0.543893	0	0.091556	0.728574	0.653069	0	0	0	0	0	0
OS01G0259400	Armadillo-type fold domain containing protein. (Os01t0259400-01)	0.350904	0.412858	0.31023	0.344917	0.448045	0.225972	0.0811997	0.0546042	0.10762	0.091455	0.168445	0.125645	0.704187	0.580505	0.667104	0.656468	0.869849	0.392527	0.332193	0.351211	0.544419	0.313712	0.549024	0.500532
OS02G0493300	Tetratricopeptide-like helical domain containing protein. (Os02t0493300-01)	1.93207	1.51354	2.15812	1.82102	2.39254	1.67128	1.32693	0.817349	1.49644	1.45641	1.44193	1.33913	0.365666	0.421738	0.886815	1.49316	1.66698	1.70713	0.277167	0.44958	0.474935	1.23236	1.18381	1.51567
OS01G0779100	Peptidase M16, zinc-binding site domain containing protein. (Os01t0779100-00)	0.24823	0.354199	0.19165	0.34607	0.432451	0.0480136	2.89669	2.21511	2.53762	2.11124	2.65058	2.11447	0.0481785	0	0.03247	0.242193	0.0317725	0.0965931	0.834892	1.09723	0.461329	1.03422	1.36344	0.961164
OS07G0164700	Similar to Helicase-like protein [Oryza sativa (japonica cultivar-group)]. (Os07t0164700-01);Similar to Helicase-like protein [Oryza sativa (japonica cultivar-group)]. (Os07t0164700-02)	0	0.13318	0.358281	0	0.0779015	0	0.15041	0.0253521	0	0	0	0	0.961764	0.648489	2.13241	7.7044	3.97332	4.8903	0.494241	0.937692	0.467695	2.12335	2.24788	2.75904
OS01G0199300	Similar to lachrymatory factor synthase. (Os01t0199300-00)	0	0	0	0	0.284364	0	0	0.585856	0.180092	0	0.302237	0.150287	0.586078	0	0	0	0	0	0.149485	0.152675	0	0.834576	1.21052	0.904392
OS06G0200700	Hypothetical protein. (Os06t0200700-01)	0.0372295	0.228321	0.0540744	0.0892674	0.199311	0.181087	0.0334348	0.0336832	0	0.0847486	0.0867312	0.199739	0.201253	0.485944	0.147374	0.2548	0.464863	0.434929	0.0519711	0.196237	0.357019	0.349519	0.698423	0.428548
OS04G0617350	Similar to H0313F03.3 protein. (Os04t0617350-00)	0	0	0	0	0	0	0	0	0	0	0	0	0	0	0	0	0	0	0	0	0	0	0	0
OS04G0463400	Vacuolar membrane transporter, Fe and Zn translocation between flag leaves and seeds (Os04t0463400-01)	0.352497	0.146335	0.140283	0	0.498884	0.212356	0.493625	0.144713	0.174742	0.431574	0.145952	0.145135	0.147942	0.146319	0.149183	0	0	0.0739432	0.661873	0.367864	0.805775	0.78019	0.377636	1.8206
OS12G0570700	Similar to Metallothionein-like protein type 1. (Os12t0570700-01)	23.0529	30.8435	23.4605	126.807	221.848	123.334	249.093	172.185	227.585	1069.64	983.842	1049.15	76.1246	79.887	63.1372	86.8424	147.581	233.805	172.214	139.842	141.587	699.767	760.463	538.323
OS03G0183500	Protein of unknown function DUF581 family protein. (Os03t0183500-01)	0.374807	0	0.0927127	0	0	0	0.0916905	0	0.785811	0.466494	0.852622	0.559703	0.0975382	0	0	0	0.284419	0.0962074	0.473601	0.189114	1.24518	0.0945717	0.29658	0.399085
OS11G0245200	Similar to leucine-rich repeat family protein / protein kinase family protein. (Os11t0245200-01)	0	0	0.0979375	0	0	0.0368336	0.216198	0.194102	0.143344	0.433716	0.453874	0.332892	0.124283	0.0989921	0.17512	0.0125455	0.0371784	0.100424	1.57202	1.00201	1.53888	1.761	1.69607	2.12891
OS01G0150950	Conserved hypothetical protein. (Os01t0150950-00)	0.921491	0.167648	0.42609	0.491569	0.496364	0.218588	3.07686	1.4016	2.11226	1.24514	1.85106	1.59661	0.113912	0.0563127	0.459364	0.0570597	0.056538	0.342333	1.30564	0.57165	1.18279	0.324268	0.861938	1.44197
OS01G0727700	Hypothetical conserved gene. (Os01t0727700-00)	0	0	0	0	0	0	2.12563	2.17569	0	2.84558	1.40964	0	3.99214	2.37218	0	0	0	0	2.13638	2.89583	1.60473	2.36366	0.866161	6.78513
OS01G0727100	Glycosyl transferase, family 8 protein. (Os01t0727100-01);Glycosyl transferase, family 8 protein. (Os01t0727100-02)	11.6016	9.64622	7.17311	9.99755	8.53311	9.75178	0.361111	0.656274	0.647101	0	0	0.247641	10.1756	9.99308	10.8753	8.94998	7.88807	5.81123	0.0415295	0.0396484	0	0.117217	0	0.0832572
OS03G0296200	Conserved hypothetical protein. (Os03t0296200-00)	0.618027	0.206331	0.270616	0.205794	0	0.067036	0.139296	0.284677	0.169542	0.0691458	0.138701	0	0.76951	0.706645	0.282078	0.141503	0.211294	0.285466	0.140249	0.0698323	0	0.140343	0	0
OS02G0509600	Conserved hypothetical protein. (Os02t0509600-01)	0	0	0.103223	0	0.103463	0	0.105851	0	0.190438	0	0	0	0.423359	0.68592	0.634544	0.210554	0.260415	0	0.268289	0	0	0.105843	0	0
OS08G0200100	Ribonucleotide reductase-related domain containing protein. (Os08t0200100-01)	0	0	0	0	0	0	1.483	1.27809	1.86963	1.04533	1.06966	0.329155	0.239264	0.156795	0.320143	0	0	0.318949	0	0.0862474	0.316139	0.748047	0.0815901	0.0816268
OS07G0592000	A member of gibberellic acid (GA)-stimulated transcript gene family, Regulation of grain size and yield (Os07t0592000-01)	0.304084	0.338472	0.319537	0.473664	0.516081	0.24489	0.0250215	0.050442	0.0599374	0.128334	0.184218	0.0759461	0.21412	0.15992	0.136745	0.434522	0.402502	0.189061	0.0772564	0	0.264543	0.0260772	0	0
OS06G0341300	Seed maturation protein domain containing protein. (Os06t0341300-01)	10.2391	11.3658	11.8237	5.2055	2.47271	4.72434	0.347972	0.0891663	0	0.178325	0.725269	0.36082	5.54396	6.95387	3.18068	8.42695	6.94719	1.4379	0	0	0	0	0	0
OS09G0441900	Unknown phosphatidylethanolamine-binding protein (PEBP) like domain protein, 426-amino-acid protein, homologous to the keratin-associated protein (KAP) 5-4 family, Panicle architecture, Panicle erectness (Os09t0441900-01);Similar to Keratin associated protein. (Os09t0441900-02);Similar to Keratin associated protein. (Os09t0441900-03);Similar to Truncated keratin associated protein. (Os09t0441900-…	3.6291	2.48585	4.43235	4.34157	3.50259	4.31444	0.198305	0.150929	0.144615	0.153606	0.841906	0.378273	6.42014	5.45419	6.22453	6.20312	4.40112	3.46558	0.681567	0.610085	0.779471	0.657216	0.579714	1.05347
OS06G0360300	NAD(P)-binding domain containing protein. (Os06t0360300-01);Similar to 3-beta hydroxysteroid dehydrogenase/isomerase. (Os06t0360300-02)	1.9551	1.19216	2.10965	1.29265	0.193881	1.39061	15.4651	12.6587	12.1541	10.0021	10.9763	11.1458	0.994457	1.9167	1.64643	1.73984	0.986183	2.70116	4.97275	7.7087	3.94336	6.40384	5.89213	5.60307
OS04G0653300	Aux/IAA_ARF_dimerisation domain containing protein. (Os04t0653300-00)	3.15844	4.01774	0.451311	1.15213	1.85103	1.13654	0	0.233767	0	0	0	0	1.6653	1.43051	1.69405	0.963153	0.716366	1.94463	0	0	0	0	0.248335	0
OS04G0609300	Transferase family protein. (Os04t0609300-01)	2.27128	1.91521	2.96851	2.12214	2.56893	2.09752	0	0	0.0947787	0.0778759	0	0	2.43736	2.50723	3.2545	0.763958	1.1403	0.610933	0	0	0.0759886	0	0	0
OS07G0607500	Protein of unknown function DUF1195 family protein. (Os07t0607500-01)	2.00219	1.84049	0.936639	2.25414	1.77327	2.24118	0.595504	0.365499	0.441449	0.601862	0.490315	1.10032	0.900113	1.14231	1.68274	1.90208	1.5054	1.16555	0.248678	0	0.254126	0.243749	0.129394	0.392477
OS04G0226800	Similar to OSIGBa0135L04.4 protein. (Os04t0226800-00)	0.484416	0.444053	0.449022	0.427476	0.219062	0.328898	0.564471	0.759333	0.568387	0.751814	0.770328	0.534842	3.68732	4.1122	4.49216	3.59895	3.92775	3.21028	0.686456	0.56304	0.960832	0.69513	0.708114	0.725475
OS01G0536400	Isopenicillin N synthase family protein. (Os01t0536400-01)	5.5724	5.26187	4.84903	3.15466	2.76174	2.5288	1.15201	1.54275	1.4399	2.22012	2.05165	3.23757	2.7572	2.73858	1.68618	2.84598	2.32922	1.11039	1.20676	1.56129	1.30627	1.8834	1.05297	0.830984
OS06G0314501	Conserved hypothetical protein. (Os06t0314501-01)	0	0	0	0	0	0	0	0.0521335	0.373879	0.204952	0.260772	0.102535	0.257889	0.103039	0	0.259861	0	0.212388	0.211102	0.106545	0.0516714	0.865869	1.11727	1.48205
OS01G0966200	Protein of unknown function YGGT family protein. (Os01t0966200-01)	0.2509	0.3793	0.123532	1.90021	0.382607	0.752883	2.67553	2.8582	4.2455	6.91908	5.54725	4.86016	1.78487	2.68101	2.19767	1.29508	0.386038	0.129753	3.02855	1.8533	2.92982	1.4733	0.522694	2.34113
OS06G0256000	Conserved hypothetical protein. (Os06t0256000-01)	0	0.269809	0.0743904	0.222689	0	0.0374202	0.11032	0.111559	0	0.0371661	0	0.0364755	0.344673	0.532647	0.347957	0.539908	0.721077	0.601984	0	0	0.268772	0	0.0764892	0
OS04G0532800	Myb transcription factor domain containing protein. (Os04t0532800-01)	0.191895	0.264457	0.315477	0.322356	0.713846	0.451442	0.326273	0.73583	0.0813932	0.465907	0.204083	0.401934	2.43981	0.799399	0.815554	2.40004	2.31004	2.89614	0.0681803	1.11983	0.33518	1.42002	1.49926	1.03226
OS01G0270300	Similar to Cationic peroxidase isozyme 40K precursor. (Os01t0270300-01);Similar to Cationic peroxidase isozyme 40K precursor. (Os01t0270300-02)	362.885	297.812	302.184	500.224	384.987	461.437	47.3535	43.0373	54.0686	69.4967	65.7487	71.1146	216.232	198.449	244.072	233.559	259.086	224.827	102.077	101.881	98.8072	113.441	109.631	118.917
OS04G0630800	Similar to Anthocyanidin reductase. (Os04t0630800-01)	2.28846	2.3914	2.22099	6.48947	4.02684	3.71507	7.27576	10.6026	6.19729	13.9753	13.6065	13.9346	0.308248	0.913717	0.558567	0.550798	0.240368	0.301161	5.13041	4.0831	3.96016	3.15427	7.78677	6.26292
OS01G0758500	Similar to predicted protein. (Os01t0758500-01);Conserved hypothetical protein. (Os01t0758500-02)	41.5638	28.8383	28.3064	23.4583	18.9426	20.3478	4.90652	5.65885	4.11478	2.41892	2.73336	4.10038	24.4937	21.8409	25.4131	19.646	22.7496	20.3753	3.01007	4.93928	5.98807	4.96243	3.92511	4.58074
OS07G0119800	Protein of unknown function DUF538 domain containing protein. (Os07t0119800-00)	0	0.221983	0.682326	0	0	0	3.17279	1.6281	3.6143	1.35177	2.2317	2.03521	0	1.02419	0	0	1.74785	0	0	0	0.255357	0	0	0
OS08G0356700	Protein of unknown function DUF247, plant family protein. (Os08t0356700-01)	7.92897	8.02244	6.86711	5.78683	4.56987	5.61579	9.43848	11.3909	10.9495	24.696	22.7787	26.394	10.7443	11.728	11.1174	7.34636	7.21761	6.07865	23.3966	26.4334	26.7753	28.6568	30.1306	31.0262
OS11G0592200	Similar to Chitin-binding allergen Bra r 2 (Fragments). (Os11t0592200-01)	0	1.36293	4.086	0.0886071	0.621995	0.520624	0.614382	1.8549	1.04557	2.83144	2.7406	2.0357	7.76609	5.95066	5.83698	7.49246	30.6497	10.6557	0.881498	1.0222	1.40452	6.94751	9.37979	4.68188
OS04G0103500	Serine/threonine protein kinase-related domain containing protein. (Os04t0103500-01)	0.444086	0.337507	0.213847	0.242187	0.155429	0.26141	1.34937	0.988645	1.25864	1.41078	1.67515	1.52246	0.652504	0.762041	0.711226	0.341007	0.566588	0.691909	3.5271	2.29535	3.80383	4.26335	3.74134	4.34387
OS03G0227900	Serine/threonine protein kinase domain containing protein. (Os03t0227900-00)	28.1402	22.8662	23.0432	15.5209	15.0761	13.0532	4.10111	5.07438	5.03815	2.95005	4.08924	3.40103	13.491	11.9581	12.5586	10.7073	9.65517	7.85737	4.80526	2.64922	3.65534	2.86141	3.64831	2.88361
OS03G0259500	Similar to Ubiquitin. (Os03t0259500-00)	0	0.225998	0.329489	1.00687	0.559387	0.442154	2.38258	1.74382	2.50129	2.98016	3.48377	3.55101	0	0.598455	1.45257	0.361409	0	0.239007	1.2974	1.56102	0.964579	0.822658	0.24765	0.247691
OS04G0530600	Similar to Thioredoxin 1 (TRX-1) (Thioredoxin M). (Os04t0530600-01)	52.4759	46.7816	53.746	24.2804	26.2746	27.6688	79.5503	74.0223	74.4515	47.9823	56.9309	54.8041	9.18994	13.3379	10.4516	15.5287	17.3889	16.5821	14.4509	15.1615	13.642	22.1606	23.261	23.164
OS07G0671100	Hypothetical conserved gene. (Os07t0671100-01)	1.17653	1.67342	1.27648	2.55455	3.19923	2.30237	0.788629	0.400671	0.709838	0.291319	0.776644	0.193989	2.27999	1.23556	0.208633	1.86491	3.67408	2.00734	1.36227	3.43551	1.03811	1.43463	1.98439	1.67776
OS03G0180800	TIFY domain-containing transcriptional regulator, Salt and dehydration stress tolerance (Os03t0180800-01)	0.734892	1.72649	2.17868	0.634101	0.428521	0.316381	1.515	2.31619	9.93047	1.55343	0.908776	0.559266	0.98993	0.327933	0.889891	0.110631	0.87632	0.439311	0.560545	0.114241	0.331785	0.31734	0.679009	0.568587
OS12G0434601	Similar to OSIGBa0130K07.4 protein. (Os12t0434601-01)	0	0	0	0	0	0	0	0	0.00862597	0	0.00773003	0	0.463803	0.378495	0.375098	0.315398	0.295806	0.60914	0.20331	0.0842728	0.240529	0.137242	0.309782	0.284102
OS04G0566600	Homeodomain-like containing protein. (Os04t0566600-01)	0.58688	0.348655	0.752286	0.445265	0.763094	0.678928	2.68896	2.50728	2.13185	2.85933	3.62034	3.25554	1.33055	0.757811	2.48527	1.15008	1.32031	1.69896	3.10254	4.33816	3.69489	4.35527	5.65973	5.71783
OS11G0587300	Conserved hypothetical protein. (Os11t0587300-00)	59.0051	33.5775	44.2481	61.6423	71.3894	80.0478	0.615863	0.585295	0.782735	0.391271	0	0.300909	90.5546	80.6412	97.185	70.8164	67.9705	49.3361	0.760188	0.971774	0.717194	1.13145	0.248684	0.800829
OS05G0404500	Hypothetical protein. (Os05t0404500-01)	0.541197	0.584749	0.347906	0.173254	0.035254	0.351947	0.338433	0.206016	0.204041	0.309509	0.140549	0.337853	0	0.0706527	0.108181	0.0713935	0.070217	0.0355129	0	0.100752	0	0.0691844	0.244895	0.393646
OS08G0140300	Aromatic L-amino acid decarboxylase (AADC), Senescence-induced serotonin biosynthesis (Os08t0140300-01)	0.0863607	0	0.0863055	0	0	0.351241	0.678058	0.462233	1.18096	0.737547	2.35088	2.44626	0.690979	0.227875	0.509062	0.552016	0.595661	1.35467	0.711893	0.343427	1.14589	5.20563	5.20504	4.43832
OS02G0103850	Hypothetical protein. (Os02t0103850-00)	0.367992	0.762358	0.362586	0.959906	0.446617	0.518227	1.35181	0.460733	1.21208	0.99973	0.630975	0.783202	0.698921	0.153465	0	0	0.0755662	0.306571	0.234715	0.957735	0.229136	0.5182	0.942378	0.792301
OS02G0292600	Lipase, GDSL domain containing protein. (Os02t0292600-01)	1.02354	1.5681	0.810277	1.27637	1.10783	0.910844	0.486233	0.673657	0.728648	0.583453	0.660941	0.521284	3.55616	2.70995	3.41361	2.08738	3.40635	2.23148	3.10624	4.34343	4.06822	3.53378	3.08369	2.86855
OS02G0726500	Protein of unknown function DUF246, plant domain containing protein. (Os02t0726500-01)	1.41394	1.96417	1.36434	3.38756	2.76043	3.74228	0.0207681	0.0420525	0.0251394	0.0423441	0.0216344	0.020856	3.13735	2.91488	3.99995	3.66543	3.82486	2.73241	0.106346	0.182661	0.0218253	0.169819	0.173104	0.109768
OS07G0658000	Conserved hypothetical protein. (Os07t0658000-01)	0.329967	0.871828	0.16768	0.424664	0	0	0.947441	0.438295	0.953874	0.259949	0.700374	0.0888809	0.359453	0	0	0	0.358788	0.278613	0	0.378184	0	0.174384	0.279416	0.0942328
OS09G0268600	Zinc finger, SWIM-type domain containing protein. (Os09t0268600-01)	0.103485	0.0661009	0.128364	0.08114	0.109083	0.0536728	0.236359	0.326764	0.040902	0.714489	0.460736	0.380819	0.161751	0.260964	0.29817	0.171737	0.134161	0.091205	1.21886	1.12755	1.21596	0.68124	0.384915	0.466531
OS05G0355800	Similar to Lipoxygenase. (Os05t0355800-00)	0	0	0	1.14893	0	1.31211	0	0.847955	0.207178	0.340212	0	0.347171	1.06886	0.888259	0.542649	0	0.689347	0.518691	1.21393	0.17886	1.59435	0.853635	0.736248	0.554462
OS06G0726200	Similar to Chitinase 1. (Os06t0726200-02)	0.635906	2.66321	1.36658	3.14313	4.21493	5.79138	1.2878	1.05644	1.03845	6.43037	7.18954	4.31092	2.2929	2.4609	2.6326	8.83346	17.2107	12.4379	4.4236	2.9332	5.87353	9.31551	24.9889	9.09023
OS04G0466000	Similar to OSIGBa0115M15.3 protein. (Os04t0466000-01)	0	0	0	1.05699	0.640325	4.10229	0	0	0	0.105355	0	0.104839	4.1844	6.08867	2.78308	6.52765	2.86279	5.54611	0.32146	1.06738	0.553879	0.329153	0.564717	0.683938
OS01G0239300	Conserved hypothetical protein. (Os01t0239300-01)	0.115706	0.0597819	0.751981	0.355145	1.0085	0.764636	0.178542	0.426714	0.0737918	2.37134	1.79679	1.29881	0.992008	0.738197	0.937873	0.682742	0.616922	0.562615	2.89672	3.99495	4.3278	4.13463	2.04242	2.7501
OS08G0475000	Lipase, GDXG, active site domain containing protein. (Os08t0475000-00)	0.765026	1.11775	0.531825	0.1564	0.0777947	0.772551	0.472831	0.243152	0.29687	0.080893	0	0	0	0.241324	0	0.24264	0.160382	0.654661	0	0	0	0.152749	0	0
OS07G0171100	Tetratricopeptide-like helical domain containing protein. (Os07t0171100-01);Similar to predicted protein. (Os07t0171100-02)	10.719	11.0685	10.865	7.65127	7.71751	5.95822	60.8081	52.7196	53.769	32.6102	32.8392	35.0659	5.17852	7.21082	6.59627	6.13869	4.97203	5.45662	12.3006	17.9193	13.4442	14.9874	11.713	13.8657
OS02G0740900	WD-40 repeat containing protein. (Os02t0740900-01)	3.01589	3.30246	3.6474	3.28656	3.83458	4.83606	1.59333	3.90625	2.16586	20.9219	23.5129	18.6388	7.68919	7.69912	7.31175	7.46688	7.27388	6.44244	15.0899	17.4934	13.7821	21.5759	16.7354	18.0814
OS04G0624600	Starch synthase, Starch biosynthesis (Os04t0624600-01);Similar to H0215F08.14 protein. (Os04t0624600-02)	67.8791	67.1633	58.0435	21.1649	21.9999	19.1157	77.1633	71.6676	74.0313	28.0269	28.072	28.7072	7.00976	7.37686	6.88659	8.0584	9.3214	10.9127	10.0919	11.6446	9.26169	14.8625	16.4913	14.8896
OS05G0565400	Protein of unknown function DUF561 family protein. (Os05t0565400-01)	0.624863	0.263076	0.608096	1.67317	1.44043	2.59383	2.08317	2.42843	3.74631	15.433	12.5796	14.359	4.59256	5.08714	2.63564	3.72175	4.79537	4.71832	11.5967	13.834	13.3035	20.8594	27.6972	15.0762
OS11G0114600	Similar to cDNA clone:J013107M03, full insert sequence. (Os11t0114600-01);Similar to cDNA clone:J013107M03, full insert sequence. (Os11t0114600-02)	12.0371	16.1219	15.8266	12.8984	12.3572	14.5647	12.9831	13.3482	11.8288	9.39676	10.3836	9.34197	74.5988	78.2407	73.6668	59.1022	56.0047	58.8185	75.4319	71.9608	81.0808	66.1859	65.296	67.8205
OS11G0514800	BRO1 domain domain containing protein. (Os11t0514800-01)	0.735735	0.64826	0.358636	0.446579	0.817084	0.717424	0	0	0	0.0595619	0	0.0292511	0.701044	0.94255	0.924347	1.10859	1.3335	0.423593	0.0299499	0	0.0921784	0	0	0
OS05G0381400	AWPM-19-like protein, Stress tolerance through ABA-dependent patheway (Os05t0381400-01)	2.22499	2.77404	3.08262	2.00679	2.89871	3.74928	0.434874	0	0.365088	0	0	0.154029	3.1636	5.13149	1.20671	3.27152	4.57625	1.80632	0.155862	0	0	0	0	0
OS07G0543100	Similar to Beta-amylase (EC 3.2.1.2). (Os07t0543100-00)	0	0	0	0	0	0	0.157669	0.161284	0.146884	0	0.0817248	0	0	0	0	0	0	0	0.0828757	0	0	0.349943	0.289746	0.372623
OS03G0128932	Similar to Major facilitator superfamily protein, expressed. (Os03t0128932-00)	0	0	0	0	0	0	0.453479	0.260185	0.229087	0.130581	0.300158	0.38269	0	0	0	0	0	0	0	0.186565	0	0.205852	0.237629	0
OS04G0593400	Similar to OSIGBa0142I02-OSIGBa0101B20.20 protein. (Os04t0593400-00)	21.5636	21.573	32.3806	19.6472	27.8343	29.5474	181.98	175.828	144.948	134.782	154.119	163.807	58.1698	84.3648	52.0244	69.3824	92.1636	90.7871	293.406	282.87	247.576	221.08	216.236	279.763
OS09G0488600	Protein kinase PKN/PRK1, effector domain containing protein. (Os09t0488600-00)	0.349464	0	0.150516	0.412932	0.0762208	0.26255	0.0366689	0	0	0	0	0	0	0	0.191928	0.153153	0	0.0381343	0.0373991	0.0359716	0	0	0	0.0764828
OS08G0538200	Protein of unknown function DUF247, plant family protein. (Os08t0538200-01)	0	0	0.238756	0.245656	0	1.23113	0.246975	0	0.156671	1.15005	0.788779	1.05495	1.30375	0	1.30796	1.54276	1.14661	1.58568	1.20215	0.701004	2.54305	3.73194	2.21766	3.03569
OS04G0200400	Similar to OSIGBa0113K06.9 protein. (Os04t0200400-00)	0	0.546176	1.12378	1.12772	1.56769	0.984382	0.453063	0	0.137575	0.442062	0.5531	0.111507	1.0685	0.357613	0.119776	0.237756	0.705952	0.117996	0.110771	0	0	0	0	0
OS02G0144200	Protein of unknown function DUF1677, Oryza sativa family protein. (Os02t0144200-00)	2.62798	1.48614	1.937	1.82676	2.21269	4.33423	1.37816	0.861705	1.80731	2.19626	1.69026	2.72526	1.11952	0.550081	0.962624	1.90812	2.51085	2.88874	0.0810511	0.25	0.469068	1.35382	0.963148	0.882787
OS03G0830400	PGPS/D12. (Os03t0830400-01)	0	0	0.353245	0	0	0	0	0	0.887147	0.123174	0.126126	0.250773	0	0	0	2.42953	0	0.248333	0	0	0	1.58163	1.03948	1.8062
OS01G0347300	Conserved hypothetical protein. (Os01t0347300-01)	0	0	0.0507522	0	0	0	0	0	0	0	0	0	0	0	0.0543148	1.39272	0.579936	1.10974	0.316842	0.105088	0	0.569725	0.538269	0.653713
OS10G0377300	Similar to Homeobox-leucine zipper protein HOX8. (Os10t0377300-01)	4.13479	5.08545	3.32988	9.21332	9.36191	9.56261	0.0690636	0.283719	0	0.697492	0.782384	0.638778	2.92058	3.01815	3.12806	3.93465	7.48896	7.50187	1.01766	1.76116	1.11031	2.48874	1.92026	2.51097
OS01G0958200	Curculin-like (mannose-binding) lectin domain containing protein. (Os01t0958200-01)	27.8148	16.6439	13.0223	55.9202	31.6666	41.7789	0	0.0712479	0.0880999	0.722616	0.593219	0.667633	29.8952	27.6006	51.6411	17.4381	16.5628	15.0508	1.18414	0.54145	0.925528	1.28993	2.21445	1.26069
OS01G0178850	Similar to predicted protein. (Os01t0178850-00)	6.97788	6.93324	5.93218	0	5.97081	0	0	0	0	0	0	0	0	0	1.76808	6.59068	0	0	0	0	0	0	0	0
OS10G0341800	Hypothetical conserved gene. (Os10t0341800-01)	1.6582	0.677692	0.988348	2.47176	1.07099	1.40531	0.241349	0.492741	0.294266	0.163658	0.244372	0.0813221	0.795612	3.82928	1.51252	2.35247	2.91672	1.92872	1.47707	1.67623	1.13223	2.71402	1.32662	2.26156
OS02G0113200	Similar to Cytochrome P450-like protein. (Os02t0113200-00)	0	0.0268165	0.053551	0	0	0	0.0519615	0.472114	0.246987	0.619301	0.235415	0.460198	0	0	0	0	0	0.0275276	0	0	0	0	0.0547891	0
OS04G0556400	Similar to UDP-glycosyltransferase UGT93B9. (Os04t0556400-01)	0	0	0.150221	0	0.0760689	0.0251375	0.293463	0.272355	0.356439	0.199726	0.179303	0.226167	0.0778153	0.101778	0	0.490631	0.229055	0.817959	0.282257	0.0504816	0.254511	0.563303	0.940749	0.68845
OS03G0208700	Similar to cyclin-A2. (Os03t0208700-00)	0	0.0735025	0.139876	0.034844	0.0351923	0.0351044	0.136453	0.0345829	0	0.0688704	0.105385	0.272571	2.60268	3.05252	2.80748	3.61177	2.15685	1.97667	3.29735	2.78796	3.23335	2.74173	2.70037	2.54434
OS07G0537200	Protein of unknown function DUF26 domain containing protein. (Os07t0537200-01)	0	0	0.0633058	0	0.0652311	0.129956	0.378044	0.384336	0	0.717384	0.739635	0.787625	0	0	0.277312	0.135413	0.333062	0.26809	0.599452	0.529895	0.808966	1.86676	1.07658	1.65282
OS05G0140300	Conserved hypothetical protein. (Os05t0140300-00)	57.4241	45.8049	45.6421	43.9977	39.8733	45.3284	1.83047	1.87015	1.40457	1.97843	2.48185	1.74725	48.8413	40.6071	38.5302	28.6199	24.3663	20.524	0.823542	1.07484	0.919688	1.42936	1.18339	1.28416
OS02G0653200	Cupredoxin domain containing protein. (Os02t0653200-01)	28.5016	19.6296	20.9664	12.6126	9.98143	11.5605	2.28704	3.15019	1.49731	4.3553	3.4543	4.32326	6.38432	5.19958	8.073	2.35338	4.56202	5.59672	5.99535	7.54699	6.89735	6.38713	3.96834	5.11381
OS11G0230700	Serpin-Z6B. (Os11t0230700-00)	0	0	0	0	0	0	0	0	0	0	0	0	1.04961	0.965637	1.20308	1.41749	1.55888	1.83217	1.14431	1.43005	0.450963	1.5825	1.3869	1.00342
OS04G0540600	Aldehyde dehydrogenase domain containing protein. (Os04t0540600-01)	2.59313	1.66331	1.06823	2.75051	3.73772	3.12328	0.439519	0.224276	0.0450242	0.260226	0.0378367	0.111876	7.09081	5.58247	7.80035	9.51274	9.94131	11.0516	0.264872	0.269057	0.304876	0.184803	0.50516	0.467051
OS08G0237200	Mannose-1-phosphate guanyltransferase (EC 2.7.7.13) (ATP-mannose-1- phosphate guanylyltransferase) (GDP-mannose pyrophosphorylase) (NDP- hexose pyrophosphorylase). (Os08t0237200-01)	5.87187	5.7733	5.82596	4.81256	5.45693	5.09181	11.4289	10.6384	11.27	9.23708	9.10463	8.95909	51.8258	53.1391	45.6797	39.0687	42.6705	40.5846	53.484	50.1197	52.3948	40.6645	41.3991	39.6947
OS09G0452800	Peptidase A1 domain containing protein. (Os09t0452800-01)	94.1602	104.52	115.888	87.1842	110.544	85.9975	473.386	500.669	459.821	293.623	289.398	281.351	54.094	60.6347	67.1668	75.6833	65.5076	63.3963	324.618	369.867	280.533	255.065	243.745	267.551
OS08G0420600	Similar to Permease 1. (Os08t0420600-01)	0.101664	0.0770766	0	0	0.150614	0.0991224	0	0	0	0	0	0	0.16044	0.237363	0.269825	0.667391	0.288438	0.209017	0	0	0.0262501	0	0.0264004	0
OS10G0533100	Similar to ABC-type Co2+ transport system, permease component. (Os10t0533100-01)	9.20145	7.60502	12.1411	77.534	81.2611	81.9297	21.8871	23.6168	20.2435	143.122	148.743	139.591	101.341	91.747	87.6246	116.932	126.856	106.343	125.824	149.757	132.218	155.159	140.637	151.791
OS05G0428100	Similar to Beta-galactosidase. (Os05t0428100-00)	0	0.0154303	0	0	0	0	0	0	0	0	0.0574451	0	0.0294408	0.117872	0.0595527	0.194354	0.0886434	0.23937	0.0716576	0	0	0	0	0
OS03G0793000	Zinc finger, AN1-type domain containing protein. (Os03t0793000-01)	79.2872	71.0917	71.9595	68.9202	77.5458	58.9372	34.0852	31.7946	40.553	37.2619	33.9269	44.5518	13.3399	10.5358	20.3323	24.8069	15.0261	17.0797	16.9983	21.5945	13.0093	27.6392	20.0286	27.1276
OS09G0431100	GPCR, family 3, metabotropic glutamate receptor-like protein. (Os09t0431100-01)	0	0	0.0998159	0	0	0	0.0354022	0.073046	0.180698	0.219434	0.186696	0.075191	0.221453	0.14475	0.0741045	0.0727294	0	0	0.0751749	0.078961	0.0724508	0.479782	0.337614	0.526355
OS02G0633700	Similar to T-cell activation protein phosphatase 2C-like protein. (Os02t0633700-00)	4.69195	4.77207	5.56034	6.49262	8.61553	4.0582	2.06826	2.60793	2.20109	1.81487	2.87528	2.88226	3.66957	4.95465	2.87576	0.411279	0.611766	0.309691	4.00947	1.9812	2.82743	0.871586	0.312781	0.514064
OS03G0828800	Serine/threonine protein kinase-related domain containing protein. (Os03t0828800-01)	0.877676	1.1228	0.888854	0.795638	0.582878	1.07124	0.807758	0.873305	0.579186	1.03577	0.933884	0.907851	7.03326	8.04639	7.54748	4.38987	4.38235	4.14449	4.44891	3.95184	4.24037	3.04306	3.81855	3.67448
OS01G0547000	Similar to LRR19. (Os01t0547000-01)	12.429	11.1502	10.9452	17.8592	16.5255	17.6351	2.62268	2.52694	2.61043	3.27596	2.89978	2.75474	2.77397	2.56026	3.04456	3.67883	2.95338	2.60935	1.12881	0.857704	1.07552	1.55287	1.23758	1.33678
OS06G0643500	Similar to ADR11 protein (Fragment). (Os06t0643500-01)	24.7801	14.3616	19.1081	21.0525	19.3951	23.2635	0.100795	0.306554	0.0621268	0.101455	0.0518014	0.313789	12.3533	13.421	13.4929	17.901	21.6278	22.5168	1.81127	0.864457	0.670816	1.37373	2.32129	3.24046
OS09G0423902	Hypothetical protein. (Os09t0423902-01)	0	0	0	0	0.019463	0.0195929	0.0177085	0	0	0.0907811	0	0.0540799	0.0193744	0.0382219	0.0591137	0.0780113	0	0	0.0367447	0	0.0567611	0.204648	0.186335	0.171886
OS08G0351300	Conserved hypothetical protein. (Os08t0351300-01)	0	0.0136431	0	0.0257176	0.0391579	0	4.06531	3.7662	3.35004	18.6008	16.3588	21.5188	0.0259985	0	0.131756	0.0521075	0	0.0389273	15.0628	12.4017	12.79	17.8151	21.1492	17.8487
OS03G0301200	COBRA-like protein 7 precursor. (Os03t0301200-01);Glycosyl-phosphatidyl inositol-anchored, plant domain containing protein. (Os03t0301200-02)	15.3847	20.4153	9.7456	22.3554	6.12363	6.62189	1.0533	1.24827	2.73274	3.06465	1.93102	2.05895	3.68285	4.0011	7.05511	4.70663	5.10429	8.91502	1.69521	1.20745	1.89569	2.0796	3.0961	2.45461
OS05G0341300	Similar to guanine nucleotide-binding protein alpha-1 subunit. (Os05t0341300-01)	2.42534	2.79575	2.86238	2.63307	2.64747	2.65372	1.04669	1.19006	1.11138	1.49176	1.76476	1.41113	0.241334	0.329945	0.400407	1.68628	1.2368	1.48975	0.321053	0.301748	0.291786	0.80555	0.33702	0.857317
OS04G0208500	Cyclin-like F-box domain containing protein. (Os04t0208500-01)	3.17432	2.77829	3.3131	6.06947	7.95109	6.99045	1.1804	1.78346	1.27181	5.95691	5.36214	4.94145	6.36525	6.46707	7.24769	9.44903	10.1659	10.5874	8.00098	7.155	8.4107	12.0886	13.7462	12.5302
OS02G0829000	Hypothetical gene. (Os02t0829000-01)	1.92892	1.92932	1.66964	7.36922	6.08825	7.11644	0.798079	0.577246	0.535604	1.24263	1.33839	0.935577	5.34351	4.3204	4.45169	9.39787	10.8618	14.78	1.34496	1.49455	1.41194	1.41324	1.58429	2.27907
OS02G0695800	Similar to oligopeptide transporter 4. (Os02t0695800-01)	14.331	13.1497	15.1864	13.9197	11.8887	14.4782	2.75833	2.90902	1.69391	4.01562	3.63134	4.06876	16.0729	19.0301	17.9366	15.5788	11.1212	14.0213	2.39531	3.00744	3.36067	4.65324	4.2676	3.97851
OS05G0549100	Similar to serine/threonine-protein kinase SNT7. (Os05t0549100-01);Similar to Serine/threonine-protein kinase SNT7, chloroplast precursor (EC 2.7.1.37) (Stt7 homolog). (Os05t0549100-02)	52.6663	53.2952	53.4581	34.5967	35.5964	32.2366	107.087	108.38	107.871	83.1552	87.4237	84.5045	21.0513	21.7884	19.8691	20.4676	20.7146	20.0428	24.9829	25.2437	23.3019	35.1861	35.1579	33.6246
OS08G0536300	Similar to Hd1. (Os08t0536300-01)	13.9828	11.6477	11.3018	36.9525	36.1904	39.4694	7.81552	9.05354	7.46232	26.6522	31.0401	27.2989	58.0189	54.7087	52.726	51.9472	48.7422	48.516	50.7548	52.3979	48.9203	45.9613	43.961	48.0471
OS12G0263100		0.0881037	0	0.0579516	0.582201	0.263941	0.203292	0	0	0	0	0	0.0290614	0.0296154	0.0884197	0.268015	0.148329	0.467909	0.1502	0.0301793	0	0	0	0.0302115	0.0608864
OS05G0428700	Similar to Potassium channel protein ZMK2. (Os05t0428700-01)	44.1826	38.8144	37.4968	24.4269	27.2614	29.5681	3.42765	3.80575	3.45477	4.28747	3.51463	2.94999	61.8249	56.6711	56.325	52.8028	51.9071	60.0939	10.5597	9.45811	10.7529	8.81842	10.787	13.5728
OS02G0168300	Conserved hypothetical protein. (Os02t0168300-01)	0	0.0756214	0	0.0491565	0.0731507	0.0965128	0.244242	0.0748188	0.3816	0.355778	0.0958925	0.354694	0.0756084	0.0502132	0.227552	0.100716	0.0497469	0.256132	0.195216	0.214775	0.355242	0.07538	0.0506917	0.2047
OS05G0463300	Hypothetical conserved gene. (Os05t0463300-00)	1.29071	0.740259	0.955745	0.584001	1.16845	1.10888	0	0	0	0	0	0	0.658471	1.64337	2.0234	1.4007	2.18753	1.88684	0.0519544	0.160492	0.151567	0.0485037	0	0.205856
OS03G0195800	Similar to Sulfate transporter (Fragment). (Os03t0195800-01)	0	0	0.106666	0.10647	0.0181526	0.0720247	0.0173499	0.0350966	0.0416006	0	0.10863	0	0.0180402	0.14362	0.0182647	0	0	0	0.519097	0.242309	0.324929	0.282603	0.431531	0.128114
OS12G0240000	Conserved hypothetical protein. (Os12t0240000-01)	0	0	0.0711254	0	0	0	0	0.0677247	0.468541	0	0.0703712	0.0683807	0.290338	0.65555	0.846577	0.143486	0.761249	0	0.461738	0	1.0021	1.04819	0.649519	0.588455
OS04G0640200	Conserved hypothetical protein. (Os04t0640200-01)	0	0.0145059	0.0408041	0.0400815	0	0.0553538	0.012393	0	0	0.0255528	0.0263636	0.0125539	0.0135426	0.0402338	0.0966906	0.177302	0.187227	0.2681	0.0127654	0	0.0529478	0.0519675	0.168036	0.0266226
OS07G0542400	Similar to Receptor protein kinase. (Os07t0542400-01);Similar to receptor-like protein kinase RK20-1. (Os07t0542400-02)	0.168948	0.286791	0.275132	1.43513	1.11528	1.04932	0.108044	0.409871	0.162676	1.20248	1.39058	1.349	0.545544	0.340843	0.463782	0.429918	0.536036	0.311397	0.417794	0.760462	0.459865	1.52015	0.823047	0.997937
OS04G0448700	Similar to H0818E04.4 protein. (Os04t0448700-00)	0.105554	0.535561	0.260727	0.106086	0.476823	0.578418	1.55466	1.15466	1.58332	1.02725	0.81359	1.12515	0.938895	0.438942	0.720987	0.382731	0.707331	0.943331	2.08934	2.38078	0.931985	2.2211	1.72807	1.44782
OS03G0363600	Similar to Sugar transporter-like protein. (Os03t0363600-01)	0.396508	0.517327	0.850819	2.98418	3.26717	3.10288	0.0788608	0.319368	0.0950491	0.829553	0.932712	0.689529	3.1105	3.63938	4.2901	4.67062	5.02419	5.6979	3.21687	3.67228	3.39804	4.78743	4.68217	4.40053
OS11G0655200	NB-ARC domain containing protein. (Os11t0655200-01)	0	0	0	0	0	0.0142297	0	0	0.0332494	0.0140666	0.259537	0	6.24838	6.06349	6.8291	7.39833	7.86255	7.64922	4.82977	4.93166	4.56309	6.12736	6.75089	5.91528
OS03G0689833	Similar to NB-ARC domain containing protein, expressed. (Os03t0689833-00)	1.61894	3.32621	3.13296	2.75315	3.01688	2.92345	0.805938	0.671754	0.441626	1.701	2.02355	1.23452	8.7239	8.46911	7.79517	5.14976	6.49764	6.29251	4.96915	5.46676	3.63663	3.35919	2.79463	4.7317
OS08G0114100	Green tissues expressed protein (Os08t0114100-01)	4.60901	4.3259	3.85913	1.46971	2.34455	0.895042	76.105	60.6974	75.1974	22.5271	21.914	22.7068	1.35043	1.12197	0.835046	0.394992	1.0819	1.09899	2.24076	1.44174	1.51193	4.09263	4.41461	1.59944
OS08G0160500	MLG (mixed-linkage glucan) synthase, Biosynthesis of MLG (cell wall polysaccharide) (Os08t0160500-01);Similar to Cellulose synthase-like CslF6. (Os08t0160500-02)	69.0323	60.5305	56.6253	83.9752	60.077	73.2443	1.20694	1.50604	1.3371	1.83851	2.19625	1.89623	42.3595	41.8701	54.6436	34.3506	40.4226	32.3209	2.32391	1.35408	1.65363	2.47867	2.57595	2.58205
OS03G0794300	Acyl-CoA N-acyltransferase domain containing protein. (Os03t0794300-00)	2.98281	2.28959	1.69434	1.52622	1.98526	1.95975	5.54847	7.68541	6.40665	11.9896	11.2922	10.6709	1.30658	1.71818	1.09785	3.50299	1.3064	3.8166	9.8738	12.4799	4.99775	8.44363	9.5872	5.15339
OS08G0505001	Conserved hypothetical protein. (Os08t0505001-01)	1.03993	1.35099	1.31254	2.96157	1.59035	2.10265	1.08303	0.557796	1.36938	1.10057	2.50358	0.284689	2.67458	2.37453	1.50659	0.590162	0.87492	0.595945	0.27836	2.54872	0.891673	0	0.619854	0.617473
OS03G0637600	Leucine-rich repeat, plant specific containing protein. (Os03t0637600-02);Similar to systemin receptor SR160. (Os03t0637600-04)	10.1462	7.97983	9.53049	11.6254	11.2336	14.5576	0.380422	0.524551	0.357842	0.198483	0.571608	1.13476	10.9393	7.30312	8.69551	14.0063	10.8353	11.9424	0.798985	1.17029	0.593893	1.40042	1.44471	1.28815
OS04G0359100	Alcohol dehydrogenase superfamily, zinc-containing protein. (Os04t0359100-01)	11.9709	14.9132	12.2082	17.3564	20.1406	15.9296	1.2452	1.70091	1.54442	2.27355	2.67131	3.58576	17.2172	17.5231	15.3486	21.536	24.958	22.1737	3.7001	2.27421	3.37299	7.36848	5.62101	7.9958
OS05G0410800	TGF-beta receptor, type I/II extracellular region family protein. (Os05t0410800-01)	0.766033	0.266297	0.386355	1.44303	0.260839	1.93593	0	0.135114	0	0.132765	0.13535	0	0.558048	1.49922	0.138488	0.408504	0.806759	0.688987	0.13614	0	0	0	0.142129	0.14216
OS02G0107251	Conserved hypothetical protein. (Os02t0107251-01)	2.59088	1.9237	1.45426	1.40101	1.89421	1.03648	0.67946	0.397834	0.617429	0.994462	0.61334	1.03296	3.32173	3.67341	1.57753	1.95044	0.979907	1.85485	2.00221	2.84309	2.43764	2.17513	2.67121	1.66269
OS03G0190500	Hypothetical gene. (Os03t0190500-01)	2.68991	3.15389	1.79961	0.87756	0.709011	0.999381	0.0706941	0.0713908	0.0847983	0.395466	0	0.141429	0.866168	1.20015	1.06985	1.21247	0.449877	0.301476	0	0	0.0376313	0.184935	0.149438	0.190369
OS02G0613900	Similar to Adenine phosphoribosyltransferase 2 (EC 2.4.2.7) (APRT). (Os02t0613900-01);Similar to adenine phosphoribosyltransferase 2. (Os02t0613900-02)	74.6852	83.6701	72.7149	102.281	103.595	107.377	185.905	200.5	171.166	427.134	436.989	419.514	192.653	191.818	155.47	257.294	261.799	290.95	262.64	212.137	301.524	349.078	347.898	296.76
OS02G0151350	Hypothetical protein. (Os02t0151350-00)	0	0.49156	0	0	0.382114	0.141419	1.24185	1.65443	0.827215	0.390659	0.652549	0.496449	0.0494831	0.245976	0.249425	0.198278	0	0.744712	0.797541	0.451289	0.292811	0.421755	1.1542	0.596887
OS08G0490600	FAS1 domain domain containing protein. (Os08t0490600-01)	29.197	21.4632	15.3367	40.2514	26.0989	31.9209	1.136	0.727041	0.709978	1.7368	0.592612	1.31982	14.8547	16.4093	19.7787	16.2781	16.1262	15.4762	1.36291	2.07123	1.96295	1.47507	0.286427	2.72554
OS11G0444700	Octicosapeptide/Phox/Bem1p domain containing protein. (Os11t0444700-01)	29.2464	23.1096	24.468	11.619	15.0587	6.58401	82.1273	86.0287	75.4729	39.8299	43.4825	46.1286	17.5006	26.1571	16.0364	8.7338	9.56857	14.3828	87.961	117.968	81.4916	59.2488	62.7998	50.6805
OS08G0243500	Similar to NADPH-cytochrome P450 oxydoreductase isoform 2. (Os08t0243500-01);Similar to NADPH--cytochrome P450 reductase. (Os08t0243500-02)	28.068	29.7214	25.388	10.5389	8.16852	7.7159	50.9061	45.7544	58.6437	19.9208	19.1575	20.6493	2.39017	2.38777	2.82652	2.92496	3.0804	3.37474	2.89021	3.48615	3.21668	6.36512	7.04142	5.816
OS04G0153200	Similar to OSIGBa0147M20.2 protein. (Os04t0153200-00)	0.50751	0.170413	0.282339	0.397954	0.355914	0.351119	0	0	0	0	0	0	0.168123	0.071345	0.194242	0.384557	0.236147	0.400641	0.0461722	0	0.0236098	0	0.0235441	0
OS01G0892800	Similar to Ankyrin-kinase. (Os01t0892800-01);Integrin-linked protein kinase domain containing protein. (Os01t0892800-02)	59.0747	45.7174	44.5612	62.0219	54.3263	49.4015	0.104532	0.0265424	0.536739	0.160729	0.160179	0.520553	65.07	64.14	74.5246	45.1647	45.8376	48.2823	0.156153	0.345972	0.232914	0.190387	0.163738	0.0818372
OS01G0518400	Similar to Transposon protein. (Os01t0518400-01)	0.169795	0.322643	0.247614	0.124389	0.190178	0.270736	0.445785	0.409724	0.244895	0.49584	0.401893	0.36905	2.13263	2.16823	2.20305	1.34865	1.1607	0.841247	2.67466	2.35548	2.18895	2.32456	2.37625	1.798
OS05G0469800	Pyruvate decarboxylase (EC 4.1.1.1) (Fragment). (Os05t0469800-00)	1.20259	0.50641	1.19025	2.23785	1.1894	1.90904	0.0666322	0.20439	0.0824615	0.170394	0.0348821	0.13799	3.493	3.44004	4.27535	1.94312	2.82602	2.67528	0.423513	0.0727176	0.138693	0.232658	0.531226	0.177697
OS06G0591400	Conserved hypothetical protein. (Os06t0591400-01)	0	0	0	0	0	0	0	0	0	0	0	0	0	0	9.23326	2.7625	2.58827	5.62565	5.37242	18.1645	18.2479	72.7274	91.5216	69.866
OS10G0569800	Similar to RIR1b protein. (Os10t0569800-00)	19.967	28.7576	97.2376	21.1407	42.5847	44.9972	5.81221	2.17125	2.41312	35.9272	15.849	19.7466	130.917	168.936	182.203	296.194	304.982	399.24	84.6554	116.58	64.6038	162.56	338.57	219.157
OS05G0488000	Peptidase C1A, papain family protein. (Os05t0488000-01)	0.228997	0.235595	0.0753262	0.0749942	0.226603	0.0753632	0.221546	0	0.982766	0.593708	0.528404	0.441259	0.237063	0.155445	0.0794104	0.38883	1.29975	0.313053	0.381729	0.678941	0.544857	0.986081	0.156112	0.158015
OS07G0693000	Similar to Ser-thr protein kinase (Fragment). (Os07t0693000-01)	6.54121	7.10098	4.40858	8.0892	5.10048	6.86143	1.52787	1.86219	1.67258	1.00669	1.33403	1.66988	5.27569	4.6541	6.39063	5.53421	4.55645	4.8983	1.23832	0.98607	0.835949	2.23307	1.18982	1.04575
OS01G0139700	Conserved hypothetical protein. (Os01t0139700-01)	5.20182	4.53428	4.27107	6.49698	9.75598	8.29374	29.8531	21.8731	29.2567	48.3214	51.4073	49.9666	20.7867	13.3552	18.1897	12.4654	9.71518	16.5138	95.0217	112.771	105.492	35.751	31.9913	44.6408
OS11G0531700	NUDIX hydrolase domain containing protein. (Os11t0531700-01);Similar to nudix hydrolase 13. (Os11t0531700-02)	31.4149	34.7725	30.4028	34.8723	39.7256	38.6396	146.472	141.022	132.732	117.298	109.884	118.891	27.2706	29.1683	26.7456	30.6217	36.1571	49.6559	125.081	159.233	120.181	143.69	150.191	149.437
OS01G0282800	Similar to Tubulin beta-5 chain (Beta-5 tubulin). (Os01t0282800-02)	333.966	286.557	284.192	417.269	348.236	421.649	2.52512	3.79826	3.01566	4.76563	5.82878	6.90164	206.414	182.134	208.524	260.171	289.034	266.026	10.8435	7.89031	10.8844	14.9059	13.6635	15.6315
OS03G0257600	Hypothetical conserved gene. (Os03t0257600-01)	6.00283	5.72491	5.22688	2.62923	3.0996	3.40566	17.6639	21.1632	19.2098	19.4122	20.8009	19.4008	15.0373	11.8663	12.2006	7.69275	6.66343	6.66123	59.9786	64.0817	61.1854	25.2131	23.3619	27.7716
OS02G0745400	Glycosyl transferase, family 8 protein. (Os02t0745400-01);Glycosyl transferase, family 8 protein. (Os02t0745400-02)	16.0248	15.7622	14.7636	24.8403	23.8294	24.543	10.2117	13.9215	12.9845	13.2062	10.5299	10.5327	64.3576	73.6001	74.4563	59.9269	64.2163	84.2637	70.4031	77.9063	86.4103	55.8454	64.9126	56.172
OS02G0530100	Similar to C4-dicarboxylate transporter/malic acid transport protein. (Os02t0530100-01);Copper chaperone homolog CCH. (Os02t0530100-02)	13.7083	19.405	16.4646	25.7052	27.0964	22.9716	158.152	143.243	144.309	123.292	126.636	113.42	20.1498	22.5318	17.4631	25.9978	37.2361	39.2466	87.9585	93.5712	95.4326	108.138	109.878	81.8883
OS07G0146700	Hypothetical protein. (Os07t0146700-01)	1.16727	0.580286	2.75055	17.1735	16.9999	20.5642	5.76502	2.93584	4.42823	25.553	26.5892	35.0986	0	0	0	0	0	0	0	0	0	0	0	0
OS04G0490300	Similar to protein binding protein. (Os04t0490300-01)	20.409	16.4078	13.2102	9.7231	8.6339	11.9893	0	0	0	0.128914	0	0	14.7418	7.89708	13.2362	13.7373	9.17484	7.26934	0	0.12926	0	0.128588	0	0.135261
OS03G0625300	Similar to nucleotide binding protein. (Os03t0625300-00)	0.456202	0.238535	0.529856	0.314266	0.15714	0.390083	4.90194	3.54724	4.48475	2.003	2.14098	2.14323	0.578813	0.568066	0.333062	0.741118	0.57277	0.246687	0	0.178294	0	0.230906	0.251671	0.587003
OS02G0242100	Similar to hydroquinone glucosyltransferase. (Os02t0242100-01)	0.672297	0.0707557	0.334269	0.207616	0	0.138045	0.282056	0.508332	0.535526	1.53645	1.12427	1.34537	0.145154	0.213723	0.364163	0	0	0.363909	1.64984	1.33094	1.9336	2.63777	3.00537	1.47648
OS02G0620500	Similar to Ammonium transporter Amt1;2 (Fragment). (Os02t0620500-00)	0	0	0	0	0	0	0	0	0	0	0.14735	0	0	0	0	0	0	0	0.363462	0	0.140956	0.199876	0.935085	0.144187
OS04G0607600	High-affinity K+ transporter (HKT) family protein, Na+ exclusion from leaf blade upon salt stress (Os04t0607600-01)	2.61219	5.89495	2.89502	4.074	4.64816	5.47163	7.17336	8.87919	7.60865	6.00742	5.28794	4.42246	1.36997	1.267	0.667706	1.83938	1.44561	1.75366	4.2043	4.40803	2.90502	3.98411	4.42405	5.38843
OS03G0582900	Hypothetical gene. (Os03t0582900-01);Non-protein coding transcript. (Os03t0582900-02)	0	0	0	0	0	0	0	0	0	0.271451	0.273485	0.270334	8.34484	5.30605	5.37234	2.16907	2.57388	4.19664	3.99144	11.9144	6.17359	5.43351	4.09164	5.13442
OS09G0546200	Similar to auxin induced protein. (Os09t0546200-00)	20.1809	16.5217	21.5472	18.0872	16.5181	19.343	0.396475	0.200698	0.119098	0.793083	0.694856	0.291867	16.7723	14.4523	13.7711	10.6759	12.6247	9.01607	0.300343	0.0975408	0.10347	0.102317	0	0.21303
OS03G0280800	Similar to UDP-D-glucuronate decarboxylase. (Os03t0280800-01)	0.532357	1.05803	0.392577	1.07944	0.721102	1.50927	0.0643256	0.360351	0.510028	0.709841	0.523609	0.54755	1.5668	2.05446	2.84914	1.51913	2.00112	2.01266	0.430681	1.0129	0.46963	0.196708	0.574313	0.476476
OS03G0277600	Similar to (clone wusl1032) mRNA sequence. (Os03t0277600-01)	0	0	0.40607	0	0	0.351922	0	0.11975	0	0.961718	0.12239	0.179568	0.981501	1.41659	1.80714	0.557233	0.184427	1.40684	0.183616	0	0.0618109	0.121131	0.190647	0.063589
OS08G0502101	Conserved hypothetical protein. (Os08t0502101-01)	2.1635	1.56431	1.58613	2.7054	2.50419	1.55041	0.321554	0	0.193952	0.054392	0.274259	0.32379	1.32859	0.501458	0.620875	1.5711	1.21949	0.933788	0.163192	0	0.224155	0	0.115153	0.174317
OS02G0332800	Hypothetical gene. (Os02t0332800-01);Conserved hypothetical protein. (Os02t0332800-02)	106.051	82.0986	84.1159	63.2974	52.2342	58.9064	6.33506	8.36708	9.6016	6.87209	5.5383	8.11362	66.8488	47.304	71.125	52.9728	41.6138	33.6806	3.96096	4.68921	4.29875	3.08353	1.77424	3.4201
OS12G0266401	Conserved hypothetical protein. (Os12t0266401-01)	0.147799	0.150224	0.148517	0.300825	0.226799	0.149191	0.0768506	0.156415	0.283214	1.1733	0.234916	1.02585	0.392612	0	0	0	0	0	0.76076	0.761007	0.760983	0.380301	0.323729	0.586778
OS01G0876300	F-box associated type 1 domain containing protein. (Os01t0876300-01);Similar to F-box protein interaction domain containing protein. (Os01t0876300-02)	0.510656	0.0654809	0.144314	0.667051	0	0	0	0	0.279451	0	0.0777332	0	1.49937	0.386172	0	0.478247	0.270622	0.815832	0.13759	0	0	0	0.159168	0.0789983
OS06G0560300	Similar to NAC-type transcription factor. (Os06t0560300-00)	1.54367	0.211066	1.02998	1.19302	1.41594	1.02122	4.10613	5.93192	5.21006	4.27811	6.27273	3.64462	1.68108	1.10612	1.10752	0.692639	0.691769	0.436875	3.34635	4.57622	4.45597	4.02537	2.86894	3.22337
OS09G0123500	Tetratricopeptide-like helical domain containing protein. (Os09t0123500-01)	0.117021	0.0888134	0.798308	0.311132	0.316708	0.198246	0.854113	0.471708	0.526408	0.915568	0.965423	0.877847	1.30897	0.738207	0.981112	1.06998	1.28369	1.38792	2.49806	1.63599	2.56481	2.18242	2.19585	2.51855
OS02G0782300	Similar to Heat shock-like protein. (Os02t0782300-01);Conserved hypothetical protein. (Os02t0782300-02)	33.1238	36.6822	38.406	8.08795	8.13972	7.38678	44.0802	44.0262	43.1493	10.8142	11.4572	11.2966	4.50146	4.82395	4.69943	6.27306	6.85795	5.68042	6.0689	6.66941	4.6287	8.22876	6.43141	5.05524
OS03G0135100	Glutathione S-transferase GSTF15. (Os03t0135100-01)	0	0	0.137754	0.0702458	0.701404	0	0.283929	0.580906	0.52238	0.716219	1.30416	0.574427	0	0.146458	0	0	1.02485	0.447413	0.368811	0.82596	0	0.358086	0.600843	0
OS02G0669700	Nucleotide-binding, alpha-beta plait domain containing protein. (Os02t0669700-01)	0.693015	0.329775	0.435892	0.591979	0.921296	0.594678	0.389839	0.27646	0.280169	0.311959	0.316825	0.190441	1.18348	1.55195	0.866694	1.97476	2.07182	2.17221	0.118509	0.267676	0.53656	0.203253	0.328017	0.374093
OS04G0572200	Similar to OSIGBa0127A14.7 protein. (Os04t0572200-00)	5.14999	2.22352	0.732516	2.67914	1.50966	1.70464	0	0.331009	0	0	0	0	0.799956	0	1.7303	1.12727	0.223856	0.791817	0	0	0	0	0	0
OS01G0838350	Conserved hypothetical protein. (Os01t0838350-01)	0.743477	2.20374	1.12555	2.26044	1.13497	0.751522	10.5742	10.0558	11.322	14.3454	22.9013	16.8349	1.74807	2.57152	0	2.51945	4.10763	1.22053	6.41569	5.2674	4.29207	9.81208	7.0977	10.8369
OS10G0530400	Similar to Glutathione-S-transferase Cla47. (Os10t0530400-01)	2.66069	1.40602	1.53216	1.90296	0.573332	1.54358	13.6439	9.54186	10.9543	7.97269	9.73201	10.6919	4.06422	2.50058	4.63674	2.60179	1.11813	1.73394	17.7643	19.297	14.7207	12.5076	11.825	7.94595
OS12G0486800	Hypothetical protein. (Os12t0486800-01)	0	0	0.103814	0.0257841	0.105249	0.28847	0	0.0739455	0.0294771	0.226334	0.310819	0.175982	0.132121	0.393272	0.460591	0.320659	0.462124	0.464585	0.202539	0.0958394	0.155488	0.303779	0.257456	0.315412
OS02G0829100	Replication protein A 30kDa. (Os02t0829100-01)	0.0495855	0	0	0	0	0.09767	0	0	0	0	0.0990828	0	0.202896	0.404416	0.358873	0.10241	0.0505484	0.10088	0	0	0.101547	0	0.102285	0
OS03G0772700	Similar to lectin-like receptor kinase 7. (Os03t0772700-00)	0	0.0709301	0.100832	0	0.0342313	0.0677171	0	0.0340549	0	0.10278	0	0	0.448522	0.0341883	0.383538	0.278026	0.171571	0.414108	0.103856	0	0.102463	0.0984751	0.0343664	0
OS01G0763900	X8 domain containing protein. (Os01t0763900-01)	0.770444	0.720782	0.617173	2.43887	3.42976	3.51492	0	0	0.194417	0.32267	0.0825593	0.0816308	2.09263	1.92084	2.18556	0.570841	2.60205	1.07686	0	0.33943	0	0.157899	0.167142	0
OS11G0514500	Sorghum bicolor leucine-rich repeat-containing extracellular glycoprotein precursor. (Os11t0514500-01)	0.641526	2.69651	11.8061	0.571158	2.04862	2.58524	0.452938	0.514631	0.546123	1.43488	2.0904	1.9897	32.1346	29.5067	30.2214	17.2535	22.8842	22.1833	4.71149	3.17801	5.45161	9.43568	10.3351	6.31222
OS05G0596500	Similar to RING-H2 finger protein ATL3I (YGHL1-C3HC4 RING fusion protein). (Os05t0596500-01)	10.8386	13.6248	11.886	18.3174	18.7482	20.7691	0.327288	0.267919	0.487961	0.537965	0.617583	0.681025	29.294	30.1628	22.9566	17.0993	15.6032	15.583	1.65888	0.636041	1.19382	1.08225	1.02329	1.01924
OS05G0545300	Serine/threonine protein kinase domain containing protein. (Os05t0545300-01)	0.264764	0.138049	0.197622	0.674661	0.202112	0.400731	0	0.0705054	0.171605	0.0702923	0.646666	0.141637	2.09185	3.78305	5.38725	3.18918	2.81815	2.88086	2.37266	1.55227	2.14152	2.10317	2.41101	1.05923
OS03G0736300	Similar to CEL6=CELLULASE 6 (Fragment). (Os03t0736300-01);Similar to Endoglucanase 10. (Os03t0736300-02)	113.309	96.7062	98.2242	138.835	125.871	135.715	17.7193	16.0844	18.6379	27.0825	26.3829	27.5243	153.169	142.187	151.461	137.486	140.857	130.643	21.6421	22.0609	20.7989	25.3436	25.1282	27.8807
OS07G0285200	Cyclin-like F-box domain containing protein. (Os07t0285200-01)	1.0474	1.26703	1.76751	1.87256	2.81092	1.99206	1.43766	0.754222	0.569268	1.33407	0.685091	1.3375	5.40595	6.79699	6.28456	5.89871	7.19083	4.57748	5.34266	2.74581	5.75513	3.54185	3.69744	4.39078
OS04G0103800	Hypothetical protein. (Os04t0103800-01)	0	0	0	0	0	0	0	0	0.335822	0	0	0	10.0991	11.4926	10.0799	10.75	10.328	11.9452	8.68092	7.55911	6.09022	5.62455	7.49313	6.78182
OS07G0194800	Similar to galactosyltransferase/ transferase, transferring hexosyl groups. (Os07t0194800-01);Similar to Galactosyltransferase/ transferase, transferring hexosyl groups. (Os07t0194800-02)	9.86606	10.9917	8.86714	5.59282	2.15644	4.11273	3.86571	4.70837	5.05693	0.534064	0.613849	0.815532	2.24076	1.77951	2.71829	2.34095	1.90061	2.08479	1.25958	0.687476	0.911317	0.860681	0.481221	0.713877
OS01G0302250	Conserved hypothetical protein. (Os01t0302250-01)	1.06534	3.19737	1.6721	2.48783	3.11304	2.95769	10.2069	14.747	10.7735	11.4506	11.2811	10.3822	4.7963	4.7158	8.19776	4.6179	2.53681	4.27032	12.253	11.7068	7.9182	7.86789	10.4072	8.85147
OS08G0155900	Similar to Pathogen-induced defense-responsive protein. (Os08t0155900-00)	15.1166	11.3473	13.4343	16.1313	16.8575	12.073	0.460817	0.156788	0	0.305293	0.154036	0.306509	4.82693	6.56819	6.01267	2.98479	3.60464	8.26777	0.47258	0.63798	0	0.968888	0.507992	0.169523
OS07G0418700	Proline-rich glycoprotein, ABA-dependent inhibition of root growth (Os07t0418700-01)	6.46704	7.1922	7.17447	4.55071	4.41123	7.13231	15.9069	22.9684	17.9613	31.0271	32.3989	27.3119	32.109	26.7914	37.4313	35.6388	46.2434	105.498	91.946	104.024	108.072	194.811	279.135	131.325
OS01G0152000	Protein kinase, core domain containing protein. (Os01t0152000-01)	0.338609	0.632358	0.432926	0.567279	0.332544	0.641937	0.369673	0.416298	0.30954	1.01693	0.728296	0.929036	3.25584	4.17659	3.93281	3.83042	3.56929	3.99554	1.57479	1.15838	1.23845	2.4444	2.54414	2.71884
OS02G0102300	Arsenate reductase, Sulfurtransferase/rhodanese-like protein, Regulation of arsenic accumulation (Os02t0102300-01)	4.54009	5.62669	6.46863	19.2998	24.5252	15.1341	0.453872	0.770352	0.732133	3.72778	3.28426	3.61448	15.524	21.1362	22.873	6.80628	6.46852	9.48545	8.23111	12.4772	11.131	12.5406	12.271	12.8193
OS05G0426900	Conserved hypothetical protein. (Os05t0426900-01)	2.34949	1.64537	1.16785	1.01574	1.011	0.923298	0	0	0	0	0.346678	0.17118	2.31465	2.63915	1.60064	2.81939	3.15386	2.27742	1.33221	0.182968	0.535749	0.873322	1.18169	1.36451
OS09G0240350	Hypothetical gene. (Os09t0240350-00)	2.30656	0.761768	2.76423	0.19057	1.86256	1.29823	2.30376	0.197856	0.730991	1.96912	2.54225	1.22486	1.60625	1.57783	0.201078	0.402963	0	0	0.998066	1.22008	0.399374	1.12648	0.813776	0.611063
OS07G0187400	ATPase, AAA-type, core domain containing protein. (Os07t0187400-00)	40.6836	45.4259	39.5335	23.4859	26.8142	23.1689	134.217	127.048	128.533	71.8265	73.2001	73.3128	12.2822	11.6581	10.4808	12.6636	14.2283	13.4184	33.1134	32.5533	34.6	33.7635	34.0557	34.2314
OS01G0972300	DVL family protein. (Os01t0972300-01)	0.183093	0	1.17803	0.45893	0.748925	0.184213	0.0925783	0	0	0	0	0.0951541	0.575245	1.33122	0.874255	1.15858	0.570854	0.283285	0	0.379948	0	0.283215	0	0.0997997
OS02G0689600	Domain of unknown function DUF828 domain containing protein. (Os02t0689600-00)	0	0	0	0	0	0.209499	0	0	0	0	0	0	0.332471	0.333826	0.450235	0.33218	0.109178	0.434328	0	0	0	0	0	0
OS10G0395150	Similar to predicted protein. (Os10t0395150-00)	0.0927531	0.280986	0.403345	0.99996	0.613612	0.629727	0.0644425	0.130122	0.23089	0.698676	0.380726	0.364608	0	0	0	0.15872	0	0	0	0	0	0	0	0
OS02G0154000	Leucine-rich repeat receptor-like kinase, Positive regulation of the drought stress response and tiller development (Os02t0154000-01)	0.0888114	0.0518439	0	0.0121865	0	0.0124166	0.0471625	0.0714262	0	0.0357705	0.0731596	0	0	0.0246209	0	0	0.0867972	0.0251819	0.0121618	0	0.0368047	0.293648	0.234068	0.262742
OS07G0154100	Similar to Viviparous-14. (Os07t0154100-01)	0.721891	0.802171	3.46491	0.324416	0.184349	0.183983	6.47472	5.30662	9.51329	3.48186	2.17998	5.44913	0.4481	0.685661	0.200414	0.345008	0.586506	0.299312	1.7432	0.0517514	0.489841	1.43987	1.11111	0.86145
OS01G0387566	Conserved hypothetical protein. (Os01t0387566-00)	6.30905	5.87916	6.9977	8.46158	7.05419	5.78647	0.246974	0.374949	0.298788	0.247958	0.371823	0.370331	1.10113	4.88313	3.46937	3.27514	3.88981	2.28885	0.374513	0.85851	0.135972	0.805377	0	0.139286
OS04G0576800	Similar to predicted protein. (Os04t0576800-01);3-oxo-5-alpha-steroid 4-dehydrogenase, C-terminal domain containing protein. (Os04t0576800-02);3-oxo-5-alpha-steroid 4-dehydrogenase, C-terminal domain containing protein. (Os04t0576800-03)	45.0756	43.1165	40.3422	16.4238	16.4426	14.8752	35.4439	34.2377	33.0094	15.6741	19.714	16.1105	4.41262	4.10737	6.31402	7.73347	7.00742	6.73108	5.27697	4.50422	5.13619	7.23529	5.6577	7.79395
OS01G0814200	Endonuclease/exonuclease/phosphatase domain containing protein. (Os01t0814200-01);Hypothetical conserved gene. (Os01t0814200-02)	0.791553	0.746026	0.388078	0.616915	0.30512	0.700858	0.166204	0.153006	0.0874415	0.0992628	0.07607	0.0242844	0.754275	0.48885	0.852058	1.07318	0.727412	0.62276	0.254534	0.178047	0.0900741	0.114157	0.190133	0.129006
OS02G0183000	Protein of unknown function DUF597 domain containing protein. (Os02t0183000-00)	0	0.0505999	0	0	0	0.0489723	0	0	0	0	0	0	0.153059	0	0.156285	0.460188	0.253641	0	0	0	0	0.206476	0	0
OS05G0197900	Protein of unknown function DUF247, plant family protein. (Os05t0197900-01)	2.35441	1.81612	2.92307	2.99227	2.07789	2.53251	0.233522	0.108683	0.213118	0.362406	0.166537	0.194742	2.23404	2.31949	2.56363	2.20916	2.01159	2.07442	0.35079	0.488242	0.511335	0.576676	0.519577	0.377125
OS11G0187500	Similar to Heat shock protein 70. (Os11t0187500-01);Similar to Heat shock protein 70. (Os11t0187500-02)	0	0	0	0	0.0341487	0	0	0.0356732	0	0.0353674	0	0.0355671	0.179044	0.177958	0.0360256	0.213746	0.670274	0.876081	0.587258	0.302495	0.543135	1.56733	2.00267	1.36603
OS07G0590700	Similar to transcriptional regulatory protein algP. (Os07t0590700-01)	58.4644	49.3124	40.5509	93.9768	46.2205	91.8628	0	0.479012	1.56397	1.26819	2.26932	1.60233	48.9848	38.9406	47.927	39.5114	47.1339	36.2133	4.30347	2.04271	3.95673	4.2956	5.44529	4.05758
OS10G0113100	Aldo/keto reductase family protein. (Os10t0113100-01);Similar to cDNA clone:J033143K18, full insert sequence. (Os10t0113100-02)	0	0.118431	0.291677	0.235738	0.592895	0.692981	6.53795	4.98611	4.88601	10.1004	10.0041	15.2262	0.403701	0.88977	0.789009	0.76027	1.8705	3.08738	6.79144	10.1855	8.91855	11.8523	14.9241	13.7551
OS03G0381500	Conserved hypothetical protein. (Os03t0381500-01)	2.70066	2.5872	0.968486	0.773717	0.773225	0.546258	0.791241	0.581968	0.285009	0.345422	0.467895	0.696879	2.42114	2.51206	1.04371	2.07061	2.18119	2.00487	0.470824	0.242617	0.579517	0.110753	1.3047	0.11867
OS12G0608700	Gnk2-homologous domain domain containing protein. (Os12t0608700-00)	0.141628	0.14578	0.141001	0.462972	0.587695	0.145004	0	0	0	0	0	0	0.464616	1.31798	1.04702	0.764009	0.463945	1.04209	0	0	0	0	0	0.300197
OS01G0650100	Similar to Esterase. (Os01t0650100-01)	6.32722	9.3805	5.43248	2.69706	4.72343	4.42722	1.00728	1.27431	1.43988	1.37484	0.793231	1.35846	2.17418	3.26018	3.41759	4.13585	1.26723	2.57558	0.680476	0.797995	0.541749	0.443946	1.43883	0.36419
OS05G0380300	Similar to NBS-LRR protein (Fragment). (Os05t0380300-01)	0.0894737	0.0723295	0.0602803	0.119064	0.104125	0.147039	0.0646365	0.0733351	0.0480435	0.0653673	0.0418001	0.0879033	0.111171	0.322711	0.181882	0.180878	0.186483	0.196775	0.454682	0.280794	0.396554	0.399608	0.400158	0.30527
OS04G0101550	Hypothetical protein. (Os04t0101550-00)	0.699289	1.38327	1.08728	0.87919	1.30187	0.722181	0.16447	0.671094	0.9288	1.11117	0.616599	0.264273	2.31749	2.22105	2.60756	1.92557	2.50666	1.44058	0.352248	0.642368	0.165972	0.638068	0.779952	0.435876
OS11G0208100	Cyclin-like F-box domain containing protein. (Os11t0208100-01)	3.47358	2.98753	3.03231	5.71525	4.56635	5.89869	0.879085	0.493439	0.512659	1.70077	1.51216	0.92632	0.442031	0.468996	0.583925	0.751124	0.568328	0.464754	0.167921	0.0323128	0	0.130722	0.402558	0
OS08G0325267	Similar to TPR Domain containing protein, expressed. (Os08t0325267-00)	0	0	0	0	0.918444	3.58557	0	0	0	0	0	0	0	0	0	1.01887	0	0	0	0	0	0	2.27786	0
OS03G0115700	Short-chain dehydrogenase/reductase SDR family protein. (Os03t0115700-01)	4.53429	4.66949	3.06028	2.42574	1.8131	2.31315	1.46728	2.60234	3.26202	0.992567	0.339183	0.676587	45.9645	39.5006	43.4004	26.3484	19.042	16.0964	0.406186	1.09505	0.131648	0.695971	0.611698	0.409619
OS07G0411200	Similar to Anaphase promoting complex subunit 11 (APC11) (Cyclosome subunit 11) (Hepatocellular carcinoma associated RING finger protein). (Os07t0411200-01)	9.51037	4.79759	5.34936	4.56305	3.37373	7.05076	1.24327	2.14732	1.38257	3.3117	4.04312	2.69715	13.9575	15.6913	15.4856	11.8351	11.1516	12.4122	8.72431	5.28428	12.1877	11.8529	12.3606	10.8526
OS05G0148700	Armadillo-type fold domain containing protein. (Os05t0148700-01);Similar to OSA15 protein. (Os05t0148700-02)	41.5553	39.4957	45.2429	22.2298	25.5373	20.1436	80.668	83.511	84.3738	36.1702	36.7173	33.5707	7.61655	9.80074	10.55	8.87071	7.9414	8.38915	9.3682	8.53928	8.88792	10.6502	11.0156	12.1575
OS06G0187100	Similar to F26G16.17 protein. (Os06t0187100-00)	0.103027	0	0	1.27139	0.525259	0.210465	0	0	0	0.217431	0	0.111154	0.232785	0	0.233663	0.341996	0.774296	0.336995	0	0	0	0	0.350824	0.117644
OS06G0222100	Similar to Ramosa 3 (Fragment). (Os06t0222100-00)	0	0	0	0	0	0	0.32931	0.134647	0.244786	0	0	0	0	0	0	0	0	0	0	0	0	0.0680158	0.145502	0
OS03G0361700	Similar to Terpene synthase family, metal binding domain containing protein, expressed. (Os03t0361700-00)	0	0.193566	0.0749708	0	0	0.0375101	0	0	0	0.0378151	0	0.0377632	0	0.0767421	0	0.350439	0.0383994	0.30723	0	0	0.0766581	0	0.116541	0.155411
OS02G0256100	Pectin lyase fold/virulence factor domain containing protein. (Os02t0256100-01);Pectin lyase fold/virulence factor domain containing protein. (Os02t0256100-02);Pectin lyase fold/virulence factor domain containing protein. (Os02t0256100-03)	1.59965	0.532074	1.38376	0.192006	0.386857	0.552484	0	0.0362418	0	0.0717271	0.0725639	0.0718566	1.57785	0.718196	1.91784	2.24607	0.901458	0.473239	0.0364131	0	0.0725259	0.176858	0.149202	0.185125
OS11G0223000	Hypothetical gene. (Os11t0223000-01)	3.70208	2.88941	3.08796	4.74556	4.79981	5.46548	2.03925	2.39424	1.99609	3.05025	3.31447	3.39493	0	0	0	0	0	0	0	0	0	0	0	0
OS08G0539200	Conserved hypothetical protein. (Os08t0539200-01)	0.987505	0.545585	1.2792	0.916647	0.984574	1.4333	0.15677	0	0	0	0.238227	0	0.640239	0.709905	0.798161	0.872106	0.312613	0.639636	0.720991	0.0817027	0.239647	0.537246	0.322563	0.482582
OS11G0297800	Similar to Beta-D-xylosidase. (Os11t0297800-01)	3.67185	3.80385	3.66723	1.77834	1.22045	2.08057	19.0032	18.2109	17.8131	7.34132	7.29959	6.68257	2.07423	1.73322	1.20821	1.10413	1.69744	1.28358	6.98957	8.29766	6.96589	3.68623	4.06132	3.35956
OS12G0265100	Similar to Pinoresinol-lariciresinol reductase TH2. (Os12t0265100-01);Similar to cDNA, clone: J065219F05, full insert sequence. (Os12t0265100-02)	83.8498	88.3164	81.7677	126.462	113.255	119.464	19.5829	21.6934	22.8451	26.2219	30.5847	23.5812	72.0813	63.1746	76.585	99.0373	111.127	93.6114	16.5858	18.1455	21.3175	28.1918	26.1738	26.6579
OS07G0656700	Uncharacterised conserved protein UCP022348 domain containing protein. (Os07t0656700-01)	4.43635	5.21073	5.59316	2.34128	2.63284	1.98949	32.9368	25.9129	30.7921	18.0398	16.3835	14.7281	2.66896	0.93783	0.768614	1.99833	2.31342	2.29805	3.70929	4.24929	5.4438	8.03269	5.97512	5.83953
OS01G0343500	Similar to TPR repeat. (Os01t0343500-01)	0.184149	0	0.0707262	0.0351989	0.0360885	0	0.204516	0	0.0824877	0.104284	0.0355535	0.0342429	0.0722531	0	0	0.0730475	0	0.107356	0.0348619	0.0995654	0.0716291	0.175009	0.0712247	0.0725478
OS10G0506100	Heavy metal transport/detoxification protein domain containing protein. (Os10t0506100-01)	15.3344	21.4078	26.4748	10.611	12.4882	13.6522	8.86638	6.82973	4.87954	4.23112	4.54397	4.72643	10.5244	21.4602	13.3325	10.0727	12.0919	16.8519	3.52745	4.13671	3.32112	3.0794	2.10391	2.80825
OS03G0576600	Acyl-CoA-binding protein , Stress response (Os03t0576600-01)	0	0.480962	0	0	0	0	1.32408	0.737012	1.45911	1.42646	1.19171	1.40195	0.27281	0	0	0.273462	0	0.676872	0.972902	1.68205	0.683092	2.1857	3.50914	1.55368
OS02G0163400	Hypothetical protein. (Os02t0163400-01)	0	0	0	0	0	0	0.13199	0	0	0	0	0	0.555013	0	0	1.9226	0.407902	2.76042	0	0.134658	0	0.824317	2.14314	1.43344
OS08G0171800	Protein of unknown function DUF617, plant family protein. (Os08t0171800-01)	0	0	0	0	0	0	0.844893	0.0785157	0.384541	0.550751	0.47885	0.646825	0.233437	0	0	0	0.31134	0	0.325383	0	0.310412	0.44535	0.64239	1.04133
OS05G0386800	COBRA-like protein, Cellulose synthesis (Os05t0386800-01);Similar to Phytochelatin synthetase-like protein 2. (Os05t0386800-02);Similar to COBRA-like protein 3. (Os05t0386800-03)	59.9979	54.6886	54.56	85.4882	79.1841	87.5992	9.22822	8.56334	9.42792	12.6302	12.7779	12.788	62.833	57.9168	69.3104	65.8003	72.9294	63.5328	8.70798	7.47755	9.58273	9.8251	9.80724	10.6404
OS01G0750300	Cellulose synthase catalytic subunit, Secondary cell wall formation (Os01t0750300-01);Similar to cDNA clone:J023093O20, full insert sequence. (Os01t0750300-02);Similar to cDNA clone:J023093O20, full insert sequence. (Os01t0750300-03)	10.924	14.7057	9.49592	12.0794	10.5663	9.95765	2.44014	2.57492	2.85636	2.75177	2.38144	3.6929	7.59145	7.10412	5.90039	7.04637	6.72334	7.39072	2.88865	3.32781	3.08982	2.91399	2.77673	2.86753
OS03G0251700	Similar to Protein kinase domain containing protein, expressed. (Os03t0251700-00)	2.10958	1.91345	1.47567	1.50965	2.41481	2.52297	0.327358	0.663871	0.425582	0.887418	1.41702	0.672144	6.02221	7.24383	7.5246	4.88063	6.86357	4.32549	4.34673	4.37285	4.03715	2.085	2.0178	2.34337
OS04G0623300	Polyamine oxidase, Seed germination (Os04t0623300-01);Similar to H0215F08.3 protein. (Os04t0623300-02);Similar to H0215F08.3 protein. (Os04t0623300-03);Similar to H0215F08.3 protein. (Os04t0623300-04)	318.778	339.92	310.804	248.909	245.63	221.769	475.089	516.893	527.45	315.565	321.721	314.113	124.288	119.711	130.439	107.603	112.666	106.482	117.5	126.55	109.54	124.51	105.253	120.71
OS03G0777500	Protein of unknown function DUF1068 family protein. (Os03t0777500-01)	8.95527	7.80965	9.42232	16.9209	14.9257	16.6592	4.05535	4.5481	5.49697	10.987	8.45356	9.48219	46.0364	49.8314	50.8396	31.1939	35.8534	44.2585	33.153	38.6608	35.1839	23.5831	18.6665	21.6374
OS06G0543601	Protein of unknown function DUF3778 domain containing protein. (Os06t0543601-01)	9.3415	11.3116	13.6969	11.9959	14.9079	13.7866	10.9203	17.253	11.4071	15.4187	16.1045	13.9003	8.65056	6.61965	7.41237	9.43613	9.71237	10.7963	3.60037	3.22908	3.80777	6.61957	8.51749	6.36358
OS02G0574100	Sugar/inositol transporter domain containing protein. (Os02t0574100-01)	16.932	25.9976	25.5237	42.524	48.5827	49.0576	5.05173	4.76189	5.05618	21.8425	19.6178	21.9999	39.9739	46.6889	34.7179	56.9536	49.0039	53.1395	3.36432	3.0676	3.06629	12.2321	12.9539	11.3243
OS04G0249500	Similar to H0211A12.6 protein. (Os04t0249500-00)	0.155376	0.228244	0.206595	0.0958729	0.111098	0.192119	0.214935	0.367027	0.51242	0.658738	0.259932	0.475115	0.0553514	0.0552066	0.111572	0.0139403	0.0552317	0.294114	0.358031	0.348006	0.236237	0.344399	0.208515	0.447625
OS03G0279700	Similar to ZPT2-12. (Os03t0279700-01)	0.240173	0	0	0	0	0	0.127216	0.130355	0.800202	1.69169	0.779583	0.928315	0	0	0	0	0	0	1.98816	3.00807	1.86529	2.53553	2.57069	2.18862
OS11G0256900	SAM dependent carboxyl methyltransferase family protein. (Os11t0256900-01)	0.158833	0	0.126705	0.0313674	0.0635308	0.157268	6.47254	8.44386	6.90716	10.4339	10.9344	8.27403	0.133545	0.301428	0	0.168955	0	0	8.96311	9.64863	6.13465	5.69149	6.95281	5.62035
OS02G0586900	Hypothetical conserved gene. (Os02t0586900-01);Similar to Glycine rich protein (Fragment). (Os02t0586900-02)	262.45	194.423	205.764	113.244	116.041	112.318	0	0	0	0	0	1.0239	144.942	100.95	198.338	135.914	106.426	67.6005	0.885434	0.15054	0	0.568184	0.45045	0.459151
OS06G0156650	Hypothetical protein. (Os06t0156650-00)	0	0.0594455	0	0.0582523	0.175195	0	0	0	0	0	0	0	0.182108	0.482236	1.53089	0.241551	0.358337	0.243158	0	0	0	0	0	0.246293
OS12G0516300	NB-ARC domain containing protein. (Os12t0516300-01);Similar to NB-ARC domain containing protein. (Os12t0516300-02);Hypothetical conserved gene. (Os12t0516300-03)	0	0	0	0	0	0	0	0	0	0	0.171797	0	0.63901	0.460956	0.0155905	2.03711	0.0431949	0.767348	0.460242	0.183799	0.329848	0.580003	0.0857592	0.768347
OS06G0654300	Similar to Histidine kinase (Fragment). (Os06t0654300-00)	0	0.432446	0.319003	0.262091	0.0531082	0.470555	0	0	0	0.153467	0.0518437	0	0.164258	0.0548164	0.0554777	0.428679	0.577633	0.157618	0	0.0498298	0	0.110222	0.111678	0
OS06G0469800	Similar to H0124E07.4 protein. (Os06t0469800-00)	0	0.525884	0.187432	0.437684	0.192065	0.191343	0.119868	0	0	0.185034	0	0	0.129499	0.193094	0.263998	0.065424	0.385348	0	0	0	0	0	0	0.130131
OS01G0283600	Similar to Cinnamoyl CoA reductase. (Os01t0283600-00)	105.352	118.805	126.86	61.1738	86.003	51.7461	21.1422	29.5747	27.4711	13.9777	9.9925	9.17126	10.6982	16.1657	9.36869	28.3256	29.1955	31.6433	3.84658	3.16298	5.76471	10.2244	7.12816	12.1654
OS07G0558400	Similar to Chlorophyll a/b-binding protein CP29 precursor. (Os07t0558400-01)	286.398	271.015	271.397	90.0103	79.2335	85.0559	561.466	553.17	521.024	434.461	421.105	464.093	36.8261	33.9257	42.7457	50.3499	50.705	54.4816	56.5662	72.8207	57.447	101.137	104.21	76.476
OS12G0568700	Uncharacterised protein family UPF0497, trans-membrane plant domain containing protein. (Os12t0568700-00)	0	0	0	0	0	0.587577	0.390538	0	0	0	0.626425	0	0	0.848121	0	0.460284	1.19484	0.460118	0.203285	0	0	0	0	0
OS05G0106200	Protein of unknown function DUF6, transmembrane domain containing protein. (Os05t0106200-01)	1.79004	2.20588	3.29262	6.84914	6.34769	9.149	0.185555	0	0	0.878802	0.385044	0.317694	8.92592	9.25704	16.794	12.9243	13.0324	14.4953	0.766595	1.66171	0.763655	2.30401	2.74145	2.35352
OS02G0302450	Similar to cDNA, clone: J100059G16, full insert sequence. (Os02t0302450-00)	0	0	0	0	0	0	0	0	0	0	1.62379	0	1.83948	6.37908	0	0	0	0	6.50266	9.86265	0	0	0	0.983451
OS01G0223200	Lipase, GDSL domain containing protein. (Os01t0223200-01)	0	0.159865	0.151853	0	0	0.0515823	0.205682	0.368962	0.319981	0.367257	1.94646	0.0534171	1.47182	0.694631	1.96745	12.2807	7.6368	7.14979	1.30362	1.38204	1.0749	6.99742	5.23729	8.51424
OS01G0563000	Hypothetical conserved gene. (Os01t0563000-01);Peptidyl-prolyl cis-trans isomerase, FKBP-type domain containing protein. (Os01t0563000-02);Hypothetical conserved gene. (Os01t0563000-03);Hypothetical conserved gene. (Os01t0563000-04);Hypothetical conserved gene. (Os01t0563000-05);Hypothetical conserved gene. (Os01t0563000-06)	5.37354	7.4205	9.64806	12.6827	11.4882	14.8487	4.6353	5.42312	5.48428	22.8886	21.8813	25.0296	1.18004	0	5.0058	17.3187	10.325	13.572	1.14073	1.89035	1.14827	21.8359	12.524	22.4874
OS03G0416400	Similar to Patatin-like phospholipase family protein, expressed. (Os03t0416400-00)	6.3592	4.70688	3.55317	4.42597	4.2961	5.50746	19.0621	20.2821	24.7923	17.5017	16.2584	17.7014	5.32816	9.13662	5.26049	3.11584	3.10982	3.27311	16.1352	17.4788	14.4822	12.3586	14.1499	14.3476
OS04G0479700	Similar to Phosphomethylpyrimidine kinase/thiamin-phosphate pyrophosphorylase. (Os04t0479700-01)	0.547658	0.463985	0.490855	0.767086	0.747141	0.704711	0.462416	0.423933	0.398659	0.427871	0.680396	0.557542	4.01848	4.82155	4.51988	5.75018	6.32637	6.00055	4.65212	4.78513	3.55936	5.1017	6.03823	4.93245
OS10G0469300	Leucine-rich repeat, N-terminal domain containing protein. (Os10t0469300-00)	0.0698312	0	0	0.0684562	0.0696594	0.052185	0.169361	0.172218	0.289645	0.259163	0.212876	0.259235	0.0355674	0.0176151	0.0539272	0.071186	0.0351988	0	0.106407	0.0350918	0.106003	0.225244	0.213878	0.163612
OS06G0142400	Early nodulin. (Os06t0142400-01)	1.70231	2.54072	4.25794	3.69408	1.39672	2.30745	7.47008	10.1785	8.27039	11.0641	11.2467	8.75209	2.13393	1.29709	1.65173	3.26529	3.87888	2.45969	2.74186	2.79028	2.44857	1.74153	6.63054	3.66646
OS03G0727800	Cyclin-like F-box domain containing protein. (Os03t0727800-01)	0.732732	1.32407	1.25943	0	0.205416	0	2.78207	3.63139	1.66162	0.14333	0.219973	0.219362	0.143241	0.0706916	0.289037	0	0	0.573836	0	0	0	0.340216	0.219306	0.221067
OS02G0535901	Cyclin-like F-box domain containing protein. (Os02t0535901-00)	0.930191	0	1.26443	0.710788	1.31085	0.829672	0.359292	0.245653	0.452319	0.623488	0.772772	1.91737	1.2523	2.0974	2.65486	0.626312	0.996641	1.14192	1.78048	3.16555	4.57104	1.75221	1.14159	0.764904
OS07G0253100	Conserved hypothetical protein. (Os07t0253100-01)	1.45531	1.16401	2.07638	3.16469	2.11853	2.45336	0.298496	0.356724	0.468319	0.477024	0.490641	0.340523	1.29785	1.51808	1.40205	1.90246	2.05204	2.04033	0.28767	0.215151	0.2588	0.349298	0.23389	0.341935
OS03G0165025	Hypothetical protein. (Os03t0165025-00)	0.0900591	0.306187	0.0145004	0.143257	0.117446	0.146353	0	0	0	0.0278113	0.0284898	0.0410388	0.217483	0.0431504	0.2501	0.175717	0.24512	0.174439	0.0141216	0.0666658	0.0142922	0	0	0.014455
OS09G0398300	Hypothetical protein. (Os09t0398300-01)	0.257683	0.0895041	0	0.175307	0.0883133	0.0874933	0	0.0459893	0.0561116	0	0.0472913	0	0.178964	0.0891465	0.181028	0	0.405289	0	0.189448	0.0489487	0	0.0865351	0.0929844	0.372934
OS07G0182000	Basic leucine zipper transcriptional activator, Grain filling (Os07t0182000-01)	18.9439	21.2361	22.6335	7.63868	10.6992	8.38801	31.7378	33.0363	31.5149	10.6972	11.7107	12.7241	3.22505	3.25022	2.35434	3.90481	4.84464	3.51083	5.48021	6.19911	4.49934	4.62641	4.73372	4.52405
OS10G0579850	Hypothetical protein. (Os10t0579850-00)	0.724366	0.60413	0.440291	0.18677	0.377463	0.665508	0	0	0.0475464	0.0773222	0.0392338	0.197135	0.45921	0.386117	0.348794	0.467108	0.627751	0.202049	0	0	0.194237	0	0.123035	0.203846
OS05G0171050	Similar to Phospholipase D alpha 1 precursor (EC 3.1.4.4) (PLD alpha 1) (Choline phosphatase 1) (Phosphatidylcholine-hydrolyzing phospholipase D 1). (Os05t0171050-01)	0.0591718	0.122519	0.0583921	0	0.0302209	0.0300474	0.180518	0.123023	0.300745	0	0	0	0	0.030786	0	0.0310171	0.0614449	0	0	0	0	0	0	0
OS05G0261700	Hypothetical conserved gene. (Os05t0261700-01);Leucine-rich repeat, plant specific containing protein. (Os05t0261700-02)	0	0	0	0	0.0622006	0.0614805	0.0159779	0.322993	0.230266	0.250295	0.320998	0.225641	0.0346211	0.312088	0.035182	0.0349236	0.281841	0	0.430676	0.406404	0.457479	0.509574	0.575344	0.412966
OS04G0483000	Similar to H0525D09.13 protein. (Os04t0483000-01)	0.0609842	0.367693	0.236613	0.264832	0.450562	0.567266	0.737445	0.887752	0.782831	0.317663	0.817756	0.342549	2.33856	1.86173	1.22376	1.54941	2.48103	1.77138	5.55256	6.02096	5.52599	2.12254	2.03516	2.32859
OS11G0229600	Hypothetical gene. (Os11t0229600-01);Hypothetical protein. (Os11t0229600-02)	0.171806	0.0720659	0.077519	0.0572803	0.00979879	0.0294198	0.0540161	0.00905965	0	0.046113	0.00949092	0.0546023	0	0	0	0	0	0	0	0	0	0	0	0
OS03G0102700	Similar to Expansin-B7. (Os03t0102700-01)	2.4705	3.38264	3.4376	1.77989	1.48123	1.69964	0.601257	0.122857	0.14756	0.121171	0.123688	0.182784	0.68819	0.67852	0.623146	1.35944	1.70591	1.85388	0.372186	0.125535	0.494053	0.296929	0.188734	0.500499
OS08G0504800	Similar to protein kinase. (Os08t0504800-01)	0.125943	1.39286	0.436465	0.256269	0.255845	0.705674	0.655999	0.202533	0.576882	0.47134	0.0688565	0.068454	0.807587	0.463693	0.40525	0.862703	2.0415	0.477341	0.208676	0	0	0	0	0
OS03G0847500	Similar to Alternative oxidase. (Os03t0847500-01)	0	0	0	0	0	0	0	0	0	0.0471032	0	0.0310621	7.22236	8.18298	8.82174	4.22756	4.41296	4.69962	7.98352	5.79943	7.54385	4.48194	4.57946	4.94715
OS04G0398000	ERF transcription factor, A member of APETALA2/Ethylene-Responsive Element Binding Protein(AP2/EREBP) family, Regulation of drought stress response, Innate immunity (Os04t0398000-01);Pathogenesis-related transcriptional factor and ERF domain containing protein. (Os04t0398000-02)	0.251381	0.74162	0.146279	0.613268	0.401072	0.643174	3.0982	2.45359	4.16822	4.61175	3.16142	4.30579	2.41846	1.37454	0.838877	0.524925	0.934663	1.06615	4.72206	3.52925	4.29336	4.62426	4.08401	4.64968
OS11G0427800	Similar to Lipid transfer protein LPT III. (Os11t0427800-01)	0.210808	0.108236	1.37287	0.21389	0.107202	1.056	0	0	0.131919	0	0.331478	0.110843	0.660763	0.662982	3.26222	1.22527	1.109	1.33158	0.109058	0	0.110694	0	0.114183	0.344383
OS10G0497600	Serine/threonine protein kinase-related domain containing protein. (Os10t0497600-01);Serine/threonine protein kinase-related domain containing protein. (Os10t0497600-02)	13.1897	10.8543	11.4141	16.4176	15.6941	16.2673	2.32867	2.56171	1.86521	2.64735	1.76929	2.38742	13.6767	13.626	13.4851	11.631	15.0506	12.0248	4.79009	3.787	4.32669	3.9879	3.57484	4.31348
OS07G0180000	Hypothetical protein. (Os07t0180000-01)	2.06062	2.39764	2.16575	2.44627	2.75995	1.50886	2.30136	1.51278	1.99538	1.37849	1.12881	0.697186	1.91435	0.859833	1.77336	1.00753	0.981698	0.703743	0	1.2262	0.144385	0.277631	0	1.17807
OS08G0246800	Conserved hypothetical protein. (Os08t0246800-01);Hypothetical conserved gene. (Os08t0246800-02)	75.2126	59.8138	77.4526	79.2239	78.7075	80.4103	84.9092	95.6806	76.959	79.1548	76.6914	76.3668	8.84661	9.31886	19.7941	22.3458	8.29116	8.65077	1.82142	12.9512	8.3815	11.8062	6.20908	13.2503
OS03G0646300	Similar to Cyclic nucleotide-gated channel A (Fragment). (Os03t0646300-01)	0.348711	0.575752	0.321822	0.0599018	0.180487	0.238167	0.0303464	0.155045	0.0377236	0.0620683	0.12682	0.222231	0.224254	0.443024	0.128748	0.287866	0.412894	0.353085	0.0643408	0.132265	0.0953463	0.122908	0.19748	0.164863
OS10G0438300	Conserved hypothetical protein. (Os10t0438300-00)	1.74752	4.68278	2.91031	1.27837	1.92775	2.97331	12.9812	15.4406	14.7357	6.70238	7.31896	9.8938	1.40195	1.24306	2.23306	1.1805	1.46877	0.975214	6.71026	8.12275	7.30607	5.72343	7.59436	7.1533
OS01G0598200	Similar to Calcineurin B-like protein 8. (Os01t0598200-01)	0	0.235332	0.0450579	0	0.317305	0	0.0436781	0.0884309	0.156116	0.219389	0.178484	0.170933	0	0.136995	0.0463106	0.183752	0	0.137094	0.399221	0.169978	0.229644	0.454994	0.72915	0.185852
OS02G0618100	Similar to Glutaredoxin-C4, chloroplastic. (Os02t0618100-01)	0.578573	0.130134	0.284541	0.283779	1.29282	1.2791	2.11716	1.29065	2.91473	2.98928	3.79544	3.96026	6.63571	9.99216	9.69696	2.72609	2.09488	3.45189	4.41648	5.70874	6.81215	5.9668	6.00661	6.66871
OS10G0533800	Concanavalin A-like lectin/glucanase, subgroup domain containing protein. (Os10t0533800-00)	0.409752	0.094079	0.273776	0	0.187481	0	1.01028	1.03767	1.75849	0.29677	0.250986	0.2526	0	0.146723	0	0.147956	0.0976023	0.0490768	0	0	0	0	0	0.0504387
OS11G0592100	Similar to Barwin. (Os11t0592100-01)	0	0.620306	2.53363	1.36587	0.826969	1.87834	1.36664	1.84021	1.42471	4.18389	4.50109	3.33953	10.3586	12.4762	8.0669	7.52332	12.4709	17.3243	4.75817	5.17865	2.35181	11.3047	12.9501	6.37318
OS04G0616700	Hypothetical conserved gene. (Os04t0616700-01);Hypothetical conserved gene. (Os04t0616700-02);Similar to H0525G02.12 protein. (Os04t0616700-03);Similar to H0525G02.12 protein. (Os04t0616700-04)	5.23277	5.43679	5.07413	6.38336	6.65469	5.46983	3.22717	3.95994	3.8801	8.07675	7.67602	7.57506	0.966107	1.70596	1.00698	2.11061	1.60239	1.8803	2.8581	3.61012	2.73449	4.09381	3.17451	5.102
OS04G0686100	Similar to H0723C07.9 protein. (Os04t0686100-00)	0	3.07035	3.46446	1.76506	0	0	0	0	0	0	0	0	0	1.94345	0	3.81482	0	8.59347	0	0	0	0	0	0
OS01G0705700	Similar to Transcription factor ICE1 (Inducer of CBF expression 1) (Basic helix- loop-helix protein 116) (bHLH116) (AtbHLH116). (Os01t0705700-01)	2.60988	2.53825	1.68893	1.50496	0.914381	0.58791	0.46477	0.474631	2.90226	0.284981	0.290198	0.630945	2.35221	1.57543	2.1818	1.15567	0.721529	0.685586	0.778514	0.250078	0.0956124	0.230927	0.348652	0.299002
OS05G0491200	Similar to SNF1 kinase complex anchoring protein (Fragment). (Os05t0491200-01);Similar to SNF1 kinase complex anchoring protein (Fragment). (Os05t0491200-02)	12.0451	14.0632	15.2452	18.046	16.7234	18.9676	11.9479	17.4723	14.5391	22.8974	26.133	26.6542	55.549	62.9181	58.6541	31.6356	28.0405	31.5571	65.9082	71.291	59.7302	32.4555	40.407	38.2603
OS05G0305300	Hypothetical conserved gene. (Os05t0305300-00)	0.23593	0.216077	0.13386	0.0711022	0.146207	0.216593	0.0383625	0.0288474	0.0454904	0.0488994	0.050348	0.115633	0.132126	0.172513	0.103756	0.0829485	0.142606	0.161352	0.0686526	0.0455377	0.0703521	0.0694319	0.0398966	0.0810022
OS03G0669900	Similar to F-box domain containing protein. (Os03t0669900-00)	0.242789	0.0361434	0.0344583	0.0346637	0.0694315	0	0.275109	0.279912	0.209641	0.172076	0.281887	0.313739	0	0.181061	0	0	0	0.0752631	0.251441	0.036055	0	0.0356102	0.0370131	0.148441
OS12G0467300	NB-ARC domain containing protein. (Os12t0467300-01)	9.82047	10.8455	10.3293	9.60531	8.76318	9.33246	6.2864	6.84316	6.84295	6.23299	6.27719	6.24234	0	0.0524931	0	0.810914	0.0315032	0	0	0.00975343	0	0.102263	0	0.211198
OS04G0659100	Chloroplastic glutamine synthetase, Reassimilation of the ammonia generated by photorespiration, Salt tolerance (Os04t0659100-01);Similar to Isoform 2 of Glutamine synthetase, chloroplastic. (Os04t0659100-02);Glutamine synthetase shoot isozyme, chloroplast precursor (EC 6.3.1.2) (Glutamate--ammonia ligase) (Clone lambda-GS31). (Os04t0659100-03)	2.13392	2.08201	2.5578	2.86052	2.30666	2.17725	86.1215	76.2127	83.843	57.5501	54.416	56.5418	3.75757	3.02492	2.85401	3.55288	2.39249	3.25714	9.35768	12.633	12.5256	15.5919	16.4831	9.80365
OS11G0673600	Similar to NB-ARC domain containing protein, expressed. (Os11t0673600-00)	0	0	0.293504	0.0790311	0	0	0.130264	0.0527353	0.0309341	0.103759	0	0.0252364	0.162616	0.107693	0.244564	0.135453	0.107069	0	0.106249	0	0.108564	0.054261	0.0811726	0.0274172
OS07G0437000	Flavin monooxygenase-like enzyme , Auxin biosynthesis (Os07t0437000-01)	14.9983	9.49093	10.502	13.1543	9.83995	11.7257	0	0	0.0397338	0.0976196	0.197605	0	20.8132	14.5909	18.5087	13.9583	12.3539	9.47236	0	0.0343663	0	0.0663789	0	0
OS07G0568700	Polygalacturonase-inhibiting protein, Inhibitor of fungal polygalacturonase, Regulation of floral organ number (Os07t0568700-02)	5867.58	3989.53	4018.22	3321.42	3136.78	3392.19	1.5849	1.56167	5.10749	3.0775	1.61903	8.02324	4190.4	3815.18	4355.34	2664.54	2719.51	2218.49	4.58709	3.36767	1.63207	3.65973	2.99763	4.24783
OS07G0210000	Hypothetical conserved gene. (Os07t0210000-01);Exo70 exocyst complex subunit domain containing protein. (Os07t0210000-02)	3.52096	3.91322	5.9341	3.61691	4.66616	4.69284	19.8598	22.4792	19.8057	25.455	24.9861	23.0517	4.41847	7.09283	5.61966	3.39599	2.32799	2.51108	17.9168	18.4992	19.8757	11.8587	11.7225	12.5474
OS11G0553500	Protein kinase, catalytic domain domain containing protein. (Os11t0553500-00)	0	0.149687	0.0359685	0	0	0	0	0	0	0	0.0171254	0	0.124599	0.141701	0.12563	0.125219	0.0528459	0.178665	0.0171541	0.0323755	0.0354563	0.070629	0.10475	0.0530795
OS07G0290500	Plant lipid transfer/seed storage/trypsin-alpha amylase inhibitor domain containing protein. (Os07t0290500-00)	0	0	0	0	0	0.532709	0.528527	0	0	2.38939	0	0	0.586587	0	0.888922	0.582191	0	0.875779	1.35001	1.62077	0.291045	2.28325	5.64019	1.20657
OS01G0753800	Conserved hypothetical protein. (Os01t0753800-01)	3.26902	2.61127	2.35173	11.7972	11.087	11.6791	0.611468	0.736967	0.477814	2.07369	1.70245	1.45584	4.6395	4.53137	6.04219	3.43694	6.51177	6.89248	0.343125	0.17551	0.742316	1.48723	1.33288	0.928114
OS12G0218500	Hypothetical conserved gene. (Os12t0218500-01)	0.0555249	0.167627	0.107777	0	0.109834	0	0.46185	0.15916	0.125685	0.640167	0.584096	0.299012	0.329458	0.464596	0.682224	0.282595	0.167205	0.334229	1.34508	1.24051	1.11527	1.32128	1.76812	1.82317
OS01G0843432	Conserved hypothetical protein. (Os01t0843432-00)	0.996467	0	0	0	0.144975	0.578863	0	0	0	0.302008	0.464665	0	0.768092	0.454513	1.55064	0	0	0.30811	0	0.158118	0.302235	0.143463	0.308869	0.155256
OS05G0125200	Concanavalin A-like lectin/glucanase, subgroup domain containing protein. (Os05t0125200-01)	14.042	13.5311	13.878	18.7549	14.6508	17.9417	6.58667	5.68103	5.8907	3.13696	3.07623	2.90432	9.23211	8.78975	13.4215	15.538	12.5896	10.7511	2.01125	4.83825	4.27704	3.76244	3.87721	3.7988
OS02G0116400	Oligopeptide transporter OPT superfamily protein. (Os02t0116400-01)	0.754705	0.719941	0.720359	0.856054	0.685015	0.858141	1.02192	0.921299	0.411764	0.12346	0.442188	0.345652	0.154688	0.398277	0.43784	0.216503	0.306812	0.402549	0	0.0326523	0.061414	0.0595544	0.0635817	0.0638431
OS06G0694900	Conserved hypothetical protein. (Os06t0694900-01)	0.617272	0.126466	0.120918	0.121652	0.619991	0.61557	0	0.244869	0	0.123287	0.126279	0.61839	0.652036	2.20817	0.528761	1.03384	1.14901	1.0341	0.747153	0.983561	0.781647	0.378497	0.52707	0.940017
OS08G0334900	Xyloglucan fucosyltransferase family protein. (Os08t0334900-01)	0	0	0	0.0796232	0	0	1.03493	1.55066	1.53692	1.10145	1.84184	1.45044	0.0828422	0.163807	0.041641	0	0.285746	0.503283	2.4042	1.81743	1.18066	2.39337	2.42647	2.05758
OS03G0417700	Similar to Phytochrome P450. (Os03t0417700-01);Cytochrome P450 paralogue, Promotion of grain growth (Os03t0417700-02)	0.115263	0.120271	0.518034	0.118137	0.471491	0	2.79927	3.87348	2.52095	1.98931	1.33596	1.70591	0.187004	0	0.0620135	0.12165	0.30113	0.123364	0.772919	1.34319	0.673272	4.50147	2.06098	1.24755
OS06G0519400	Zinc finger, CCCH-type domain containing protein. (Os06t0519400-01)	0.0225709	0.103252	0.316133	0.181985	0.0546975	0.130834	0.0394342	0.0395338	0	0.0800078	0.041061	0.0787643	0.0428878	0.106338	0.0872252	0.16272	0.171305	0.453572	0.0407684	0.0188232	0.0315126	0.165629	0.185257	0.0840159
OS03G0803500	Similar to Prolyl 4-hydroxylase alpha-1 subunit-like protein. (Os03t0803500-01)	18.4713	21.2729	26.7645	18.4426	17.8368	15.3167	5.98191	9.30936	10.2491	12.4285	12.358	12.8648	4.47522	3.79844	4.24038	6.51104	7.83306	7.50651	5.16094	6.29764	6.61231	16.3404	15.1231	15.4193
OS05G0100016	Hypothetical conserved gene. (Os05t0100016-00)	0	0	0	0	0	0	0	0	0	0	0	0	0	0	0	0	0	1.1176	0	0	0	0	0	0
OS07G0573000	Conserved hypothetical protein. (Os07t0573000-01)	0	0.0281906	0.106937	0.0265796	0.0273846	0.0542922	0.201879	0.152268	0.181549	0.260457	0.107132	0.0776677	0.47934	0.61227	0.300232	0.191255	0.459355	0.0269464	0.728077	0.465335	0.396651	0.207355	0.316381	0.241817
OS10G0505900	Conserved hypothetical protein. (Os10t0505900-01)	20.7868	14.9287	13.102	4.6125	5.45413	4.47029	0.566334	0.369771	0.318668	0.206768	0.0516801	0.155927	6.54262	3.01534	2.10912	1.22913	3.64538	0.795364	0	0	0	0	0.0537547	0
OS03G0785800	Transcription factor , Cold tolerance (Os03t0785800-01)	0.548068	0.567523	1.10178	1.5654	0.638215	0.926875	0.304827	0.387883	0.513618	0.537193	0.0779062	0.578632	1.66056	1.692	1.16702	1.27575	2.82788	1.07169	2.75577	2.49543	3.38054	1.33367	2.08915	1.12225
OS01G0585100	Similar to Integral membrane protein. (Os01t0585100-01)	24.7318	17.692	21.2179	7.57892	7.89429	6.39609	16.9863	15.3534	17.9071	5.24087	5.00538	4.9352	7.2344	6.40342	2.94993	4.42535	3.9858	5.18304	2.88486	2.18435	3.65317	4.30182	3.72169	4.17611
OS06G0183700	Hypothetical conserved gene. (Os06t0183700-01);Conserved hypothetical protein. (Os06t0183700-02)	2.23266	1.0967	2.43761	10.4084	7.00932	9.71812	0.520173	0.597637	0.967704	8.79916	10.486	9.50226	6.86329	7.75615	7.17846	12.1063	11.861	11.2092	7.81217	8.07853	5.83991	9.89571	7.69748	10.5761
OS11G0550100	Similar to NB-ARC domain containing protein, expressed. (Os11t0550100-01)	3.7968	3.20613	3.91846	4.64524	4.22954	4.18071	1.95348	2.31714	1.66207	3.10762	2.52547	2.81896	0	0	0	1.15231	0.936289	0	0.0721461	0	0	0.363202	0.0730653	0.743195
OS02G0614600	Protein of unknown function DUF869, plant family protein. (Os02t0614600-01);Hypothetical conserved gene. (Os02t0614600-02)	2.34581	3.28299	2.82451	3.48378	3.32852	2.57876	1.94824	1.767	1.90809	1.29292	1.36799	1.38823	3.93134	4.94733	4.27288	3.92903	4.88258	5.39441	6.49126	6.87916	7.71209	7.28359	5.48677	6.89104
OS07G0577600	Similar to Type II chlorophyll a/b binding protein from photosystem I precursor. (Os07t0577600-01);Similar to Chlorophyll a-b binding protein. (Os07t0577600-02)	385.52	351.717	400.171	148.694	138.752	140.965	922.538	913.575	908.21	694.952	661.494	705.134	78.0056	75.8614	73.537	93.4057	92.8128	93.8816	131.254	172.459	137.705	239.007	223.065	195.879
OS01G0532100	Tetratricopeptide TPR2 domain containing protein. (Os01t0532100-01)	0	0.0535666	0.259156	0.37298	1.55214	0.851603	0	0.0558912	0	0	0.171604	0.172345	0.673091	0.332086	0.510571	0.670764	0.833148	0.618318	0.115139	0.89657	0.333201	0.74144	0.518387	0.23177
OS03G0356526	Hypothetical conserved gene. (Os03t0356526-00)	0.27831	0	0	0	0	0	0.58288	0.447376	2.55108	1.1989	0.462144	0.461858	0	0	0.305148	0	0	0	0.766199	0.949613	0.907949	1.44078	0.311306	2.6393
OS04G0686000	Zinc finger, RING/FYVE/PHD-type domain containing protein. (Os04t0686000-01)	0	0.184761	0.361737	0	0.0623034	0.12244	0	0.130225	0	0.324352	0.131605	0	0.903585	0.911996	1.57174	0.526325	1.12076	0.537064	1.06229	0.0683826	0.779848	1.76601	1.43696	1.08568
OS07G0675100	Similar to Pectin methylesterase isoform alpha (EC 3.1.1.11) (Fragment). (Os07t0675100-01)	2.21922	2.70427	1.52129	7.94578	5.25624	6.97768	0	0.0440663	0.0537426	0	0.0903348	0	7.65852	6.10553	5.37394	5.93686	6.16854	3.52366	0	0	0.0438724	0.168404	0.271165	0.0907569
OS11G0630300	Conserved hypothetical protein. (Os11t0630300-01)	0.106975	0	0.0885582	0.072854	0.0299222	0.17784	0.178984	0.193487	0.13076	0.069797	0.242143	0.068535	0	0.0291488	0.134122	0	0.0292259	0	0.0140622	0.0131822	0.0144447	0.0572042	0	0
OS01G0103075	Hypothetical protein. (Os01t0103075-00)	0.0893764	0	0.134393	0.688809	0.323776	0.408086	0.142267	0.193648	0.585697	0.0960458	0.434555	0.337836	0.141024	0.142558	0.142965	0.335119	0.0961439	0.0979328	0.194609	0.248009	0.622071	0.512963	0.299252	0.397367
OS04G0585900	Protein of unknown function DUF581 family protein. (Os04t0585900-01);Protein of unknown function DUF581 family protein. (Os04t0585900-02)	0	0.273393	0.162165	0	0	0	0.338355	0.178958	0.322152	0.426535	0.607582	0.856187	0	0.0876056	0.181805	0	0	0.183523	0.640146	0.996935	0.178326	0.446587	0.550572	0.374744
OS01G0360200	Similar to Respiratory burst oxidase homolog. (Os01t0360200-01);Similar to Respiratory burst oxidase homolog. (Os01t0360200-03)	57.5422	50.8725	50.0067	52.6843	48.2868	53.6751	11.3948	13.3766	13.4709	17.9103	18.1627	16.8559	57.2035	52.0398	58.8541	51.7805	56.1914	50.6711	5.68012	4.9942	5.72579	11.9222	11.6324	11.3485
OS07G0484800	Similar to Adenine phosphoribosyltransferase (EC 2.4.2.7)-like protein. (Os07t0484800-01)	0.74197	0.739521	0.241981	0.567955	0.736997	0.801524	0.553173	0.722029	1.23895	0.950009	2.0099	1.49752	4.76674	6.35731	2.05984	2.73966	4.18706	4.23185	1.36173	2.55094	1.76374	1.67641	3.26967	2.65767
OS05G0559350	Similar to binding. (Os05t0559350-00)	21.4127	19.6712	18.7824	16.0578	17.2812	17.6601	0.424093	0.434778	0.266276	0.108887	0.665445	0.327632	15.8034	14.5357	17.4086	18.8511	16.582	15.0364	0.438515	0.455375	0.727431	0.492919	0.106632	0.10642
OS01G0711400	Similar to Victorin binding protein. (Os01t0711400-01)	74.1297	92.7231	77.2798	52.0575	50.5715	44.1791	330.912	282.292	331.382	150.667	147.158	148.919	24.4903	24.5204	26.7232	24.4773	27.6668	28.1105	39.3938	38.2381	35.6087	42.2379	36.6423	35.7031
OS05G0549166	Hypothetical protein. (Os05t0549166-00)	0.620793	0.380319	0.52436	0.643899	0.494221	0.699749	0	0	0	0	0	0	0.70479	0.28873	0.337136	0.797228	0.0413851	0.502467	0.0404777	0.0391692	0.123731	0	0.0416307	0
OS01G0198900	Polyketide cyclase/dehydrase domain containing protein. (Os01t0198900-01);Polyketide cyclase/dehydrase domain containing protein. (Os01t0198900-02)	4.51539	4.54225	3.60124	2.94553	1.50486	2.23527	31.6474	34.0169	43.9669	35.9112	31.766	29.2663	3.38097	4.82303	4.90262	2.6697	2.47603	2.92792	22.0745	28.7357	21.7895	25.8936	22.8805	17.3632
OS01G0837600	Similar to plant-specific domain TIGR01589 family protein. (Os01t0837600-01)	8.58417	13.1531	10.6964	6.27434	8.35974	5.30418	39.1777	47.1816	51.4813	91.3422	87.3356	87.6289	3.81005	5.88979	6.69502	9.3129	8.09763	8.47651	6.8532	6.38344	6.52429	11.0059	12.9539	10.3341
OS04G0620600	Similar to NOI protein. (Os04t0620600-01)	14.118	15.4372	13.9836	12.1603	12.1549	9.70283	0.733024	1.95355	1.99005	2.96109	2.82007	1.79913	73.3108	67.1514	70.8145	87.476	75.2493	71.2953	16.0689	17.1848	13.0772	19.5157	22.3339	30.2068
OS02G0227900	Leucine-rich repeat domain containing protein. (Os02t0227900-00)	0	0	0	0	0	0	0.338011	0.440921	0.584313	0.294595	0.704306	0.483942	0	0.154529	0.210216	0	0	0.15147	0.248088	0.144574	0.30901	0.707693	0.462294	0.682745
OS01G0213800	Plant-specific transcription factor, miR319 target gene (Os01t0213800-01)	1.39505	1.2158	1.94645	2.47129	2.89976	2.11329	1.01867	1.33524	1.1375	1.65539	1.19697	1.35137	2.84991	2.72612	1.92486	2.23031	3.50907	2.40893	0.845655	0.646077	0.84952	0.480423	0.605966	0.636061
OS03G0850200	Similar to Cytochrome P450. (Os03t0850200-00)	1.78151	0.372428	2.63262	1.08162	0.919692	1.44603	11.1442	10.4031	12.3273	15.5601	14.3693	11.945	0.901737	2.31156	1.27226	1.8193	4.34593	1.64778	3.05392	3.3222	2.15402	4.11018	5.33641	7.41027
OS07G0421866	Similar to tetratricopeptide repeat (TPR)-containing protein. (Os07t0421866-00)	4.05747	2.13259	3.50285	4.61393	3.66291	4.57686	13.6734	13.7001	18.2043	16.0446	13.3361	13.5247	7.20229	5.35877	5.13847	3.16043	6.09354	4.73756	11.3373	7.60251	14.8759	11.7977	9.37314	7.30393
OS01G0940700	Similar to Glucan endo-1,3-beta-glucosidase GII precursor (EC 3.2.1.39) ((1->3)- beta-glucan endohydrolase GII) ((1->3)-beta-glucanase isoenzyme GII) (Beta-1,3-endoglucanase GII). (Os01t0940700-01);Similar to Beta 1,3-glucanase. (Os01t0940700-02)	1.70011	8.65447	20.9146	1.86417	2.27984	3.22285	1.14488	0.617378	0.1503	2.5765	2.06021	2.37086	7.13754	8.67857	7.26297	27.0525	92.2972	20.5173	3.11999	3.59061	4.56278	9.09868	14.4289	15.4519
OS09G0547033	Similar to SAUR44 - auxin-responsive SAUR family member. (Os09t0547033-01)	6.59409	4.63322	5.26433	4.45487	3.53398	7.46658	0.69127	0.279074	0	0	0	0.551879	5.76922	4.03854	6.65695	0.585722	4.47347	1.98596	0	0	0	0	0.153135	0
OS11G0673200	Similar to Auxin-induced beta-glucosidase. (Os11t0673200-01)	1.44465	1.61955	0.878261	14.8065	14.2971	15.6281	1.38864	1.71431	1.52255	2.05612	1.39061	2.03372	28.7583	32.5423	37.3018	27.5589	20.9786	23.3725	3.83513	3.83582	3.26281	3.63855	3.30328	3.23111
OS06G0505900	Hypothetical protein. (Os06t0505900-01)	0	0.107384	0.105365	0.319499	0.214402	0	0.969099	0.76583	0.394042	0	0.216784	0.213198	1.09147	0.217177	0.549001	0	0.435359	0	0.219405	0.553061	0	0.108009	0.223055	0.558144
OS04G0345100	Hypothetical gene. (Os04t0345100-01)	21.1311	16.4747	16.1554	14.4221	20.8885	17.0531	14.2184	13.0817	9.25237	8.00831	10.0739	11.0952	0	0	0	2.76626	0	0	0	0.369361	0	2.0325	2.52378	0.327646
OS12G0115700	Chalcone isomerase domain containing protein. (Os12t0115700-01)	2.24072	2.89244	2.24139	1.56592	1.02194	1.30939	1.24487	1.29459	1.58151	1.32602	1.53854	2.38724	0.386442	0.696506	0.783777	0.430112	0.883344	0.843475	0.558579	0.14263	0.154575	0.457311	0.695448	0.233726
OS11G0124900	Glycosyl transferase, family 8 protein. (Os11t0124900-01)	2.37406	3.16132	2.64822	2.29713	2.55612	2.15698	13.7525	13.222	14.6822	6.97731	6.43421	6.83261	2.28341	2.2623	1.74879	2.12836	2.66933	2.84749	6.76978	6.9273	6.44159	6.11841	6.13486	4.89423
OS02G0211800	Hypothetical conserved gene. (Os02t0211800-00)	0	0	0.0133854	0	0	0.0545049	0.165615	0.450741	0.0762866	0.36306	0.423275	0.435234	0.189364	0.0134151	0.136905	0.0954273	0.0134564	0.0821128	0.395412	0.302235	0.735153	1.14854	0.849919	0.667875
OS01G0199400	Alpha/beta hydrolase family protein. (Os01t0199400-01);Similar to predicted protein. (Os01t0199400-02)	40.4067	40.8828	33.2025	29.2516	28.9357	29.7073	34.2875	28.9884	37.9443	15.0247	16.0464	16.07	25.0284	25.4085	23.5179	16.4382	15.9819	14.9854	7.6248	8.17245	7.07785	7.98155	7.41454	7.03194
OS04G0350100	Proteinase inhibitor I25, cystatin domain containing protein. (Os04t0350100-01)	0	0.382474	2.1633	0.184781	0	0.367103	1.29835	2.09144	0	0	0.19752	0	11.0594	10.3594	4.53284	10.9117	28.8234	23.6615	4.10454	3.01757	3.90223	7.63549	2.27597	9.67759
OS07G0119000	Similar to MAP3K gamma protein kinase (Fragment). (Os07t0119000-01)	0.0603442	0.17024	0.116978	0.0868407	0.0444447	0.235086	0.756191	0.436311	0.498426	0.467435	0.66869	0.670575	0.07238	0.130392	0.0882611	0.427274	0.175121	0.0888727	0.388966	0.302647	0.247247	0.632906	0.854958	0.646771
OS08G0554100	Similar to MYST1 protein (Fragment). (Os08t0554100-01);Similar to predicted protein. (Os08t0554100-02)	2.90063	2.12196	3.34052	2.1241	1.76946	2.14959	0.478924	0.575375	0.540058	0.58513	0.336838	0.390673	3.62945	3.97219	3.3818	2.91673	2.61107	2.6031	0.490476	0.404799	0.32528	0.534715	0.322638	0.55981
OS01G0175600	Boron (B) transporter (Os01t0175600-01)	0.0622212	0.0834319	0	0.060077	0	0	2.32808	1.80364	2.91182	1.61921	1.75098	1.54183	0	0.0204068	0	0.0207605	0	0.0402326	1.62159	0.864768	1.40359	3.11445	2.13532	2.58589
OS01G0885700	Protein kinase-like domain containing protein. (Os01t0885700-01)	0	0	0	0	0.0555866	0	0.252377	0.315718	0.348194	0.37254	0.29248	0.547252	0.0290413	0	0.0291334	0	0	0	1.28216	0.828849	0.604262	0.608222	0.759708	0.588494
OS03G0810700	Similar to Mitochondrial Rho GTPase. (Os03t0810700-00)	0	0	0	0.13833	0.279358	0	0	0	0	0.277981	0.141872	0	0.435571	0.727455	1.17907	0.14728	0.729182	1.31058	0.973402	1.09172	1.02359	0	2.84255	0.451385
OS05G0389600	Zinc finger, RING/FYVE/PHD-type domain containing protein. (Os05t0389600-01)	2.74244	2.6338	2.73554	3.2967	3.47848	4.13978	0.587018	0.409307	0.547345	0.406579	0.414738	0.307632	4.50876	3.70227	3.58367	4.75721	5.11642	3.71849	0.470157	0.711056	0.398788	0.375546	0.570499	0.61277
OS03G0301700	Similar to Calmodulin-binding protein phosphatase. (Os03t0301700-01);Similar to Calmodulin-binding protein phosphatase. (Os03t0301700-02)	6.11381	5.98727	5.59728	13.6465	11.2523	14.5635	0.232458	0.418017	0.467839	0.706159	0.239924	0.5682	5.97029	5.06851	6.77908	6.2957	6.8015	5.77546	0.763391	0.332759	0.269369	0.995218	0.783258	0.67737
OS08G0226800	Similar to speckle-type POZ protein. (Os08t0226800-00)	0.242756	0.2939	0.617189	0.381257	0.864549	0.713385	0	0	0	0.238941	0.193937	0.0474128	0	0.630449	0.147846	0.830827	1.35145	1.45759	0	0.0955808	0.0976079	0.14314	0.0978845	0.245609
OS12G0534400	Conserved hypothetical protein. (Os12t0534400-01)	0.0683918	0.278279	0.341122	0.130556	0.111575	0.110838	0.0824886	0.0622255	0.173454	0.105645	0.196056	0	1.39472	0.876538	1.12759	1.29624	2.14223	1.15067	1.15018	1.20087	0.679942	0.763819	0.8342	1.09056
OS09G0244200	Similar to Metallothionein type 1. (Os09t0244200-01)	0.0813865	0.083398	0.160519	0.159933	0.135498	0.188181	0	0.0265639	0.0313462	0	0.0265345	0	0.0272959	0.081719	0.220594	0.0823792	0.217918	0.111761	0.0541365	0.0793746	0	0	0.0274667	0
OS12G0106300	Xylan acetyltransferase, Resistance to bacterial leaf blight disease (Os12t0106300-01)	11.0145	9.12558	8.13316	5.58352	4.82417	4.65391	0.609496	0.569269	0.419867	0.327304	0.331039	0.479545	2.6928	1.94237	2.75287	2.53213	3.67632	3.33347	0.0238235	0.256325	0.218018	0.191166	0.0970627	0.44017
OS04G0557500	bHLH transcription factor, Homolog of the maize R/B gene, Regulation of anthocyanin pigmentation (Os04t0557500-01)	1.05417	0.974638	1.18585	0.918113	0.216122	0.733167	0.0304809	0	0.0370016	0.030715	0.124929	0.0304603	0.504393	0.595187	0.285753	0.818494	0.621612	0.629097	0.250438	0	0.0629318	0.245665	0.190296	0.35111
OS01G0930400	Potassium transporter, High-affinity K acquisition, Root-to-shoot K transport, K-regulated salt tolerance (Os01t0930400-01)	0.154091	0.058082	0.480592	0.128446	0.225481	0.374717	0.487179	0.684534	0.540059	0.978164	1.42048	1.81979	1.88108	1.59901	2.50499	1.2301	1.41906	1.17714	3.65266	2.94266	4.31554	5.34138	5.49135	4.5536
OS08G0475100	Alpha/beta hydrolase fold-3 domain containing protein. (Os08t0475100-01)	102.467	109.523	123.865	73.1923	78.8507	62.9591	29.1422	26.2411	27.6363	5.83261	6.95058	7.84523	22.8446	24.8339	25.6142	40.3021	30.8381	42.5476	6.50039	6.76843	6.03006	6.68277	8.47336	3.26508
OS01G0602400	Similar to Cytochrome P450 monooxygenase CYP72A5 (Fragment). (Os01t0602400-01)	1.07424	1.81512	1.90435	0.857241	1.56466	1.98452	12.8941	11.9058	13.0683	13.085	14.8198	14.0072	0.9855	0.47544	0.763719	1.04172	1.39097	1.15173	4.37134	3.54028	3.52374	4.07705	4.36023	5.96387
OS06G0608700	Similar to Fructose-bisphosphate aldolase, cytoplasmic isozyme (EC 4.1.2.13). (Os06t0608700-01);Similar to Fructose-bisphosphate aldolase, cytoplasmic isozyme (EC 4.1.2.13). (Os06t0608700-02);Fructose-1,6-bisphosphate aldolase (EC:4.1.2.13), Chlorophyll biosynthesis, Chloroplast development, Sugar metabolism (Os06t0608700-03)	37.4963	25.9182	30.5296	14.7316	12.617	13.6569	130.253	103.885	121.167	67.637	64.3966	62.9036	26.0899	22.9201	23.5895	16.8994	15.6498	18.4554	57.1441	77.1671	69.7741	31.6507	26.7682	27.8724
OS03G0192100	Similar to Serine carboxypeptidase family protein, expressed. (Os03t0192100-01);Similar to Serine carboxypeptidase family protein, expressed. (Os03t0192100-02)	0.0762188	0.0551283	0.189129	0.0769291	0.0388541	0	0.763727	0.971921	0.938349	0.0810757	0.239712	0.236388	0	0	0	0	0	0.0813782	0	0	0	0.077028	0.080947	0
OS04G0647900	Leucine-rich repeat, N-terminal domain containing protein. (Os04t0647900-01)	0.0701245	0.143285	0.216592	0.0939014	0.027405	0.0137044	0.0257052	0.220786	0.168549	0.248482	0.160872	0.244622	0.150569	0.0674598	0.151619	0.0823386	0.121294	0.0410426	0.200581	0.293564	0.202405	0.132859	0.0666474	0.108873
OS06G0530400	Similar to NAC domain-containing protein 76. (Os06t0530400-01)	0.240521	0.27217	0.259931	0.0236212	0.288234	0.215531	0	0	0	0	0	0	1.15486	0.939735	0.709088	1.0784	1.07405	0.149785	0	0	0	0	0	0
OS04G0504000	Similar to Adenine phosphoribosyltransferase form 2. (Os04t0504000-01)	19.1339	24.0129	24.6821	40.4188	47.1913	42.669	10.4033	14.3376	11.5072	25.0414	23.3228	21.5822	65.9518	71.4008	63.7961	61.5806	57.698	64.2912	74.2723	69.383	74.3796	53.597	61.3543	53.288
OS02G0666200	Aquaporin. (Os02t0666200-01);Aquaporin. (Os02t0666200-02)	1534.76	1549.74	1505.47	846.795	845.665	854.423	574.946	585.416	575.616	468.335	456.376	487.159	581.689	551.376	534.952	254.655	265.945	283.314	151.612	135.612	142.549	103.025	92.6216	96.4616
OS04G0465100	Haem peroxidase, plant/fungal/bacterial family protein. (Os04t0465100-01)	35.5094	43.9757	34.3875	31.5026	35.7378	36.5683	3.44499	4.89966	7.39115	8.2555	5.00643	6.50897	25.7575	23.5346	23.9599	33.4436	30.4089	26.1965	4.87099	8.51677	8.42574	10.0199	7.78552	6.82587
OS11G0308800	Hypothetical conserved gene. (Os11t0308800-01);Hypothetical conserved gene. (Os11t0308800-02)	0.814145	0.683625	0.723	2.42417	1.56014	1.99177	0	0.0532272	0.025126	0.344507	0.351163	0.231207	1.0372	1.17206	1.07733	1.39307	1.35394	1.66112	1.15201	1.75822	0.783814	1.09515	1.18668	1.41583
OS05G0539150	Protein of unknown function DUF295 domain containing protein. (Os05t0539150-01)	0.151533	0.124306	0.177933	0.38958	0.334177	0.545567	0.386327	0.120918	0.183025	0.457441	0.466457	0.367228	0.968855	1.08434	1.33076	0.811978	0.830918	1.08455	1.35831	1.40127	1.54709	0.98984	0.942715	0.921905
OS04G0666900	Similar to H1005F08.22 protein. (Os04t0666900-01);Similar to H1005F08.22 protein. (Os04t0666900-02)	26.0492	19.882	23.3738	29.8503	25.8669	30.4008	3.37467	4.77906	4.70356	6.202	6.08411	8.16075	27.3256	21.4631	24.8326	20.3594	20.1058	18.4478	5.45653	7.09301	5.5665	7.0829	5.51554	7.11602
OS02G0258300	Zinc finger, FYVE/PHD-type domain containing protein. (Os02t0258300-01);Similar to extra-large G-protein-related. (Os02t0258300-02)	0.586642	0.479814	0.600071	0.54331	0.6525	0.635504	0.295117	0.127121	0.304232	0.161792	0.0717188	0.117174	0.104083	0.803636	0.52048	0.488318	0.329948	0.36198	0.0569263	0.0137521	0.0433086	0.113982	0.260674	0.0877575
OS01G0177400	GA 3 beta-hydroxylase2, GA metabolism (Os01t0177400-01)	8.84103	5.98974	6.43186	8.87875	10.6711	7.46804	29.6845	28.1651	24.101	28.4337	25.0135	31.3438	2.70564	3.39436	1.98844	6.46552	5.06667	13.2377	14.2677	22.4104	19.1769	26.0793	27.1106	18.3581
OS10G0499800	Conserved hypothetical protein. (Os10t0499800-01)	0.515512	0.175277	0.0850525	0.172353	0.524509	0.515088	0	0	0	0.0888376	0	0.178765	0.0894637	0.35507	0.542041	0.629502	0.445583	1.25707	1.81711	0.275654	0.447853	0.173701	0.366582	0.184155
OS12G0527301	Hypothetical gene. (Os12t0527301-00)	0	0	0	0	0	0	0	0	0	0.316228	0.158629	0.318609	12.8129	16.6868	13.8431	8.84004	6.62076	6.85167	18.8246	21.5878	16.3407	13.8481	12.4604	13.4628
OS09G0507500	Similar to Peroxidase 55 precursor (EC 1.11.1.7) (Atperox P55) (ATP20a). (Os09t0507500-01)	2.57996	1.01934	1.34191	4.14061	3.58425	5.57068	0.280895	0.288401	0.828351	0.579698	0	0.398777	6.50487	6.1589	6.01135	3.93912	5.36663	4.67896	0.499885	1.25139	0.38134	0.273361	1.77714	0.493476
OS03G0755600	Similar to 36I5.7. (Os03t0755600-00)	0	0.139347	0	0.0332904	0.0340693	0.134755	0	0.0962766	0	0.096475	0.0979296	0.0315763	0.607121	0.506003	0.307351	0.478513	0.471799	0.170468	0.197308	0.751562	0.705887	0.133302	0.636007	0.577845
OS06G0706500	Hypothetical conserved gene. (Os06t0706500-00)	0	0	0	0	0	0	0	0	0	0	0	0	0	0	0	0	0	4.61914	0	0	2.5639	5.12436	0	0
OS06G0626466	Hypothetical conserved gene. (Os06t0626466-01)	0	0	0	0	0	0	0	0	0	0.030361	0	0.0302075	0.191701	0.0317639	0.0650586	0	0.125862	0.0953475	0.280006	0.178735	0	0.092491	0.69343	0.543094
OS05G0588900	Similar to mitochondrial chaperone BCS1. (Os05t0588900-01)	28.0171	32.5115	29.1851	31.4627	36.3154	33.0416	136.929	145.171	143.929	100.322	105.665	99.9261	17.6085	20.0283	16.9046	17.0698	19.7558	15.1296	84.6379	82.2847	88.2894	64.0032	60.3576	61.6582
OS02G0626100	Similar to Phenylalanine ammonia-lyase. (Os02t0626100-01);Similar to Phenylalanine ammonia-lyase. (Os02t0626100-02);Similar to Phenylalanine ammonia-lyase. (Os02t0626100-03);Non-protein coding transcript. (Os02t0626100-04)	2133.72	1982.31	1930.69	1334.54	1299.76	1381.74	243.954	313.329	286.708	410.888	366.279	425.643	1353.28	1137.5	1186.16	1163.19	986.685	949.626	746.96	706.776	770.776	769.364	788.904	906.912
OS11G0237900	Similar to NB-ARC domain containing protein. (Os11t0237900-00)	1.46502	1.08352	1.53631	1.54875	1.28928	1.84973	0.299687	0.187645	0.23841	0.61974	0.397142	0.493375	0.677865	0.618635	1.19479	1.02549	0.797907	1.24018	0.159667	0.164118	0.43583	0.698344	0.655125	0.725932
OS09G0565300	Similar to RING-finger protein. (Os09t0565300-01)	0	0.0463046	0.0220249	0.0435626	0	0	0.0414826	0	0	0	0.0216447	0	0	0.0219168	0	0.0445396	0.108869	0	0	0.081016	0.0875687	0.27949	0.151331	0.110295
OS02G0788600	Hypothetical conserved gene. (Os02t0788600-01)	1.08772	1.42562	1.77568	3.49926	3.67629	4.28325	2.6945	4.03027	3.39264	3.9294	4.19817	4.68303	11.35	10.274	8.86413	8.61908	9.27316	11.6027	10.1367	9.36816	12.053	8.74988	9.25963	11.3486
OS02G0297132	Similar to heat-shock protein 101. (Os02t0297132-00)	0.441752	0.27554	0	0	0.728786	0.0898849	0.371811	0.190507	0.58333	0.574854	0.0982969	0.974114	1.49022	0.927506	0	0.0938406	0.187212	0	4.20277	4.2514	4.2173	1.25426	1.64853	2.90465
OS06G0549600	FAD-linked oxidase, FAD-binding, subdomain 2 domain containing protein. (Os06t0549600-01)	0	0	0.132301	0	0.0451704	0	0.31913	0.280357	0.340878	0.139952	0.0953271	0.188822	0.331276	0	0.0475581	0.329747	0.513618	0.569886	0.765873	0.784446	0.466746	0.402331	1.81476	1.0024
OS09G0394600	Endonuclease/exonuclease/phosphatase domain containing protein. (Os09t0394600-01)	1.8838	1.30581	1.53438	0.812142	0.922667	1.10808	1.94456	2.11124	1.74418	1.87173	2.43899	1.53361	0.226801	0.125666	0.380633	0.534145	0.902207	0.401881	1.58489	1.03491	1.43169	1.94043	2.11058	2.09179
OS01G0603100	NB-ARC domain containing protein. (Os01t0603100-01)	0.39506	0.248661	0.43856	0.291784	0.259293	0.220502	0.052557	0.106293	0	0	0.0364576	0.0350589	0.555876	0.311752	0.487164	0.39032	0.76869	0.515679	0.0180617	0	0.0183507	0.0535756	0.0363191	0
OS01G0944000	Conserved hypothetical protein. (Os01t0944000-01);Hypothetical conserved gene. (Os01t0944000-02);Conserved hypothetical protein. (Os01t0944000-03)	12.4816	16.0249	16.0409	14.9176	12.8863	13.9705	10.2276	12.1437	11.1626	8.93848	9.1387	8.70979	0	0	0	3.51788	0	0	0.0415961	0	0	1.07676	0	1.51007
OS08G0373000	Hypothetical conserved gene. (Os08t0373000-00)	0.213552	0.0308102	0.0441533	0.232263	0.103126	0.117229	0	0	0	0	0.0283539	0	0.0582955	0.0870211	0.235814	0.117475	0.0721764	0.0436126	0	0	0	0	0.0570597	0
OS03G0565200	Haloacid dehalogenase-like hydrolase domain containing protein. (Os03t0565200-01)	3.96693	4.22916	3.5493	4.29665	5.26765	3.53252	21.124	20.743	21.4359	15.4229	14.0103	17.8403	4.47662	4.02554	4.95911	6.25047	4.48714	5.69389	7.31915	7.44891	7.85855	10.8883	8.88096	9.81185
OS06G0604200	Chloroplast-localized phospholipase D, Herbivore defense (Os06t0604200-02)	13.0435	13.0151	13.3835	15.3227	16.1768	17.7168	1.47913	2.00442	1.90155	2.80485	4.23734	4.13469	29.7895	20.1709	28.7589	17.98	24.1868	18.5647	1.29571	0.714079	1.39897	1.7545	1.60279	1.73964
OS04G0548500	Similar to OSIGBa0106P14.6 protein. (Os04t0548500-01)	1.16175	0.92584	1.06026	0	0.245014	0.326904	0.0834737	0	0.304366	0	0	0	0	0.435097	0	0.0864551	0.170384	0.175059	0	0	0	0	0	0
OS03G0316200	Galactinol synthase (Os03t0316200-01)	108.608	99.7251	93.386	35.884	39.5466	37.7866	4.66859	6.02802	6.15533	2.13272	2.58011	3.27122	86.8838	75.6902	71.1041	32.8812	32.666	21.0583	0.650716	0.256529	0.668062	1.11234	1.02889	0.731775
OS07G0565000	Similar to 40S ribosomal protein S11. (Os07t0565000-01)	13.6468	9.18015	10.8925	9.7269	16.6573	10.6168	19.9816	13.2898	10.7867	10.2434	9.80521	17.1779	0	0	0	0.0805191	0	0	0.0789738	0	0	0	0	0
OS05G0112900	Pentatricopeptide repeat domain containing protein. (Os05t0112900-01);Pentatricopeptide repeat domain containing protein. (Os05t0112900-02)	0.235112	0.223807	0.269698	0.484589	0.345534	0.47325	0.0550021	0.080584	0.126097	0.302342	0.260526	0.191424	0.749803	0.802236	1.04332	1.42314	0.767461	0.805584	0.520559	0.608229	0.842008	0.847278	1.0441	1.26475
OS01G0849600	Similar to ENOD18 protein (Fragment). (Os01t0849600-01)	1.52756	2.14376	1.12298	2.09321	1.52512	1.5094	22.961	22.2065	23.712	12.9802	14.7779	6.60289	1.89221	1.87663	0	0.0990866	1.07728	0.68414	11.1607	9.32773	8.7054	4.38395	5.73812	4.8121
OS01G0184100	Class II small heat shock protein, Positive regulation in both Xoo resistance and heat/salt tolerance (Os01t0184100-01)	23.2035	19.3477	29.6903	4.39972	3.7964	2.78168	7.82782	7.62335	8.13701	2.0058	1.01694	1.19932	0.300612	0.101257	0.91486	0.304227	1.21323	2.36542	0	0.629265	0	0.196247	0.104067	1.55098
OS03G0702400	Hypothetical protein. (Os03t0702400-01)	0.055914	0	0	0.228719	0	0.453713	0	0	0	0	0	0	0.362131	0.178346	0.302369	0.776297	0.118525	0	0	0	0	0	0.0614292	0
OS07G0516400	Hypothetical conserved gene. (Os07t0516400-00)	0	0	0	0.341964	0	0	0	0	0	0	0	0	0	0	0	0	0	0	0	0	0	0	0	0
OS03G0617500	Cyclin, C-terminal domain containing protein. (Os03t0617500-01);Similar to Cyclin-D5-1. (Os03t0617500-02)	6.52139	9.54182	7.48317	6.29581	7.87503	6.15427	20.2398	22.766	19.7733	33.1616	33.0367	33.8207	6.99916	6.62887	5.16241	5.91671	4.73339	5.69087	26.4939	26.2515	27.6383	32.7832	30.4289	34.4909
OS05G0256500	Protein kinase, catalytic domain domain containing protein. (Os05t0256500-00)	0.349761	0.125228	0.21944	0.473486	0.700152	0.517563	0.585127	0.477053	0.650402	1.69462	1.84283	1.8452	1.43083	1.40064	1.4244	1.79672	1.33399	1.91654	2.55716	2.39337	2.01567	2.64741	2.84611	2.36145
OS03G0775000	Leucine carboxyl methyltransferase domain containing protein. (Os03t0775000-00)	0.384706	0.263997	0.190355	0.0643089	0.129939	0	2.68802	3.00132	3.31134	0.65204	0.928854	0.59006	0	0.202133	0	0.137058	0.204007	0.068606	0.991421	1.11453	0.74098	0.460097	0	0.489383
OS05G0480000	Serine/threonine protein kinase, Photosystem II (PSII) repair, Phosphorylation of PSII core protein (Os05t0480000-01);Similar to STN8 (Os05t0480000-02)	13.5518	10.1	10.1847	6.99587	5.85856	6.58334	39.7338	42.6511	40.4075	34.5232	28.4724	31.34	8.5756	7.10532	10.781	6.26183	5.07446	4.8932	11.7203	15.0914	13.5506	11.2702	15.0909	9.3336
OS03G0842400	Conserved hypothetical protein. (Os03t0842400-01)	0.0863003	0.0869278	0.222102	0	0.0563668	0.13982	0.132225	0	0	0	0.24908	0.053328	0.992532	0.898765	2.3303	4.58471	5.82465	4.4924	0.545745	1.17357	0.891998	2.14366	2.8212	2.2154
OS02G0617075	Ribosome-inactivating protein domain containing protein. (Os02t0617075-00)	0	0.406797	0.42477	0.415807	0.196451	0.638633	0	0	0	0.0264561	0	0	0.254875	0.14017	0.396157	0.841208	1.54648	0.560504	0	0.102818	0.0283378	0.169253	0.332612	0.532793
OS07G0681200	Vegetative storage protein/acid phosphatase domain containing protein. (Os07t0681200-01)	73.9194	81.4918	120.078	260.116	293.185	269.674	16.4537	22.1879	18.2242	55.0779	58.0371	63.8976	137.808	156.408	143.323	112.415	94.8419	61.3599	61.0806	59.4906	43.4732	61.8572	49.4853	51.7126
OS10G0558750	Similar to Oxidoreductase, 2OG-Fe oxygenase family protein, expressed. (Os10t0558750-01)	0	0.219451	0.633864	0.0350535	0.143254	0.248331	0.921296	0.484223	0.819882	2.31285	3.06108	3.54122	1.61102	2.2779	2.04969	2.21959	0.952708	1.07139	7.13978	9.27615	11.2727	11.6989	12.8246	12.4336
OS02G0162600	Conserved hypothetical protein. (Os02t0162600-01)	0	0	0	0	0	0	4.31451	1.83588	3.04513	1.57398	1.24747	0.611047	0.267701	0	0	0	0	0	0.177684	0.442669	0.535761	0.086922	0	0.363804
OS10G0496900	Similar to Protochlorophyllide reductase B, chloroplastic. (Os10t0496900-01);NADPH: protochlorophyllide oxidoreductase, Chlorophyll synthesis (Os10t0496900-02)	43.1088	39.5765	44.9328	26.8657	21.8814	23.2742	37.1558	33.8197	32.0194	39.6056	37.6433	39.5819	9.55674	9.11448	9.56686	15.2449	14.5848	15.1449	10.3442	9.57335	10.1409	22.2358	22.6425	19.4196
OS04G0443200	Protein of unknown function DUF538 family protein. (Os04t0443200-01)	5.78301	2.14616	2.85421	2.72101	2.71852	1.82041	10.1329	4.9624	7.06567	11.976	14.1909	14.1831	1.88894	2.97175	1.8908	2.07937	2.05439	2.60667	3.67148	6.9613	5.0756	3.67657	3.74151	9.24854
OS02G0299200	IQ calmodulin-binding region domain containing protein. (Os02t0299200-01)	0.701465	0.939392	0.193089	1.46685	1.26718	1.8408	0	0	0.172427	0.140808	0.0717933	0.357826	1.09992	1.08915	0.552252	1.99872	1.51833	2.12107	0.0730326	0.38451	0.13797	1.05275	0.573999	0.644204
OS02G0751600	Peptidyl-prolyl cis-trans isomerase, FKBP-type domain containing protein. (Os02t0751600-01);Peptidyl-prolyl cis-trans isomerase, FKBP-type domain containing protein. (Os02t0751600-02)	1.19107	1.83163	1.19395	1.65945	1.94737	3.09657	12.8184	12.1515	13.0574	17.6372	20.503	16.2743	3.90685	4.03447	4.1605	2.7421	3.42389	3.95944	11.7798	11.4743	11.1333	9.46977	8.69923	10.5434
OS02G0282000	NB-ARC domain containing protein. (Os02t0282000-01)	0	0.0317666	0.0403145	0	0	0	0.0288436	0.00969027	0.0229043	0.00976901	0.0100186	0.0191903	0.212167	0.251429	0.277086	0.34786	0.170963	0.412659	0.52373	0.262747	0.412691	0.564184	0.68727	0.679166
OS07G0267200	Conserved hypothetical protein. (Os07t0267200-01)	0	0.245159	0.334825	0.0766236	0.206511	0.206543	0.38625	0.365617	0.201232	0.341861	0.0746335	0.215997	0	0	0.026192	0.129328	0.0765486	0.0783517	0.274672	0.0945592	0.203522	0.0752752	0.0754039	0.127333
OS01G0913000	Similar to Thioredoxin F-type 2, chloroplast precursor (TRX-F2). (Os01t0913000-01)	51.3033	45.3409	45.5576	28.7617	29.3032	29.8017	126.9	120.395	134.134	81.6456	78.1507	76.9017	17.8011	16.4558	15.1132	17.1425	19.957	16.5973	12.1941	17.3636	13.1033	23.2688	23.2946	21.349
OS07G0448100	Similar to Plasma membrane integral protein ZmPIP2-6. (Os07t0448100-01)	84.3158	81.3226	80.2645	40.4315	41.3477	43.6476	54.3275	56.3476	55.7616	12.3346	13.4615	15.6154	5.34615	5.64578	6.34126	2.31364	3.4786	2.92156	2.46315	2.86425	1.96645	2.46258	2.57326	2.48558
OS02G0181700	Conserved hypothetical protein. (Os02t0181700-00)	16.9465	18.0059	19.286	6.14211	4.13341	6.80517	2.99652	4.45412	3.48508	1.82539	1.63059	2.19804	5.50727	4.09574	8.10706	7.27572	3.59249	2.96953	1.16855	0.966341	0.454818	0.864402	0.466556	1.16612
OS02G0241200	Myb-like DNA-binding domain, SHAQKYF class domain containing protein. (Os02t0241200-00)	0	0	0	0.152538	0	0	0.193898	0.237535	0.521739	0.583071	0.235283	0.270062	0.0397237	0.0395915	0.279528	0	0.355332	0.401187	0.19881	0.520713	0.682717	0.508434	0.245401	0.204806
OS11G0116200	Similar to nonspecific lipid-transfer protein 3. (Os11t0116200-01);Similar to Zinc finger, C3HC4 type family protein, expressed. (Os11t0116200-02)	81.1747	53.6396	46.5346	34.5555	28.7651	41.6797	56.6471	52.4076	50.4727	46.3401	51.5548	47.3858	20.2851	9.65955	13.0136	20.6185	16.259	15.8035	23.9836	36.4556	21.5178	27.992	23.0503	26.6194
OS03G0650200	Similar to Cytochrome P450 CYP92C5. (Os03t0650200-00)	1.61235	2.18701	1.81995	1.11903	1.89008	2.13221	3.00901	1.83613	3.26619	1.56031	1.29939	0.84065	0.944243	0.215488	0.29284	0.87415	1.80754	1.89982	0.380306	0.554759	0.288048	0.20403	0.298934	0.297181
OS02G0756200	Similar to Phi-1-like phosphate-induced protein. (Os02t0756200-01);Similar to Phi-1 protein. (Os02t0756200-02)	1.4558	1.00267	1.53363	1.21017	0.361069	0.282331	0	0.298916	0.179748	0.223195	0.0756644	0.150417	2.35469	3.78746	3.24954	3.31349	3.5197	4.70144	0.152532	0	0.0746939	0	0.632492	0.302874
OS03G0691500	Hypothetical conserved gene. (Os03t0691500-00)	0.0749692	0	0.060846	0.132771	0.0612783	0.109683	0.0118302	0	0.0141066	0	0	0.022965	0.121381	0.230611	0.294623	0.0730149	0.0960102	0.183246	0	0	0.0367969	0.0962712	0.0362474	0.0492054
OS07G0677400	Peroxidase. (Os07t0677400-00)	0.152137	0.626266	0.251959	1.4795	2.669	2.08111	9.06102	7.69855	10.2615	26.9923	26.5524	27.1243	1.33727	0.951832	0.430168	1.06627	0.893099	0.372512	12.7508	15.3626	17.1559	17.8048	15.2964	14.2807
OS01G0509400	Conserved hypothetical protein. (Os01t0509400-01)	1.24439	0.390815	1.85553	0.632891	0.25594	0.506655	0.387792	0.395581	0.484826	0.532648	0.137205	0	0.13133	0.129418	1.18631	1.04948	0.78208	0.666582	0	0.280004	0	0.248275	0	0
OS12G0169100	Protein of unknown function DUF869, plant family protein. (Os12t0169100-01);Hypothetical conserved gene. (Os12t0169100-02)	13.0316	11.3925	11.5885	9.58084	9.24163	11.1988	2.08407	2.05406	1.87004	1.63806	1.18728	1.5865	9.28045	8.12555	9.76468	7.31838	8.46305	7.46971	1.58095	1.46716	1.27554	1.61474	1.13291	1.58858
OS04G0670700	Similar to H0624F09.4 protein. (Os04t0670700-01)	4.12628	2.42734	1.6474	4.11057	3.8916	4.65222	10.8365	3.85552	7.58942	10.8126	7.80055	9.14439	3.3867	1.22562	0.623115	9.13009	5.02967	6.3922	15.4186	17.196	19.5432	17.0283	14.9203	22.1825
OS05G0557100	Peptidase A1 domain containing protein. (Os05t0557100-01)	90.418	60.3801	61.4344	50.3465	46.8425	45.854	2.57464	1.99499	2.19994	3.62015	2.81735	4.74676	68.5215	60.9572	73.8845	40.458	35.6896	31.4725	1.83773	3.05401	1.47322	1.33523	2.04454	1.745
OS04G0417000	Similar to Aluminum-activated malate transporter. (Os04t0417000-01)	79.3889	89.7182	93.3126	89.5715	108.415	84.758	286.439	323.452	313.85	301.543	316.691	305.291	17.8131	20.9789	25.0876	32.3477	34.1955	30.2368	103.013	114.193	79.7246	118.665	111.638	120.884
OS06G0193200	Similar to Pectin methylesterase 8 (Fragment). (Os06t0193200-01)	2.42367	2.25773	2.84019	8.74472	9.27903	8.89699	0.309487	0.574909	0.158286	1.34379	1.3025	0.659959	2.18162	2.00469	2.05643	3.77707	4.75992	3.81152	1.19391	0.845477	1.07361	2.1483	1.23607	2.75066
OS09G0359500	Similar to OsD305. (Os09t0359500-01)	0	0	0	0	0	0	0.0347304	0	0	0.0175362	0	0	0	0	0	0	0	0	0.550549	0.440532	0.32579	0.0536537	0.126375	0.145894
OS02G0154200	Leucine-rich repeat receptor kinase, Regulation of grain yield (Os02t0154200-01)	0	0.185638	0.353677	0	0	0.0333984	0.265877	0.203958	0.0126573	0	0	0.0316954	0.165994	0.0220481	0.246018	0.976578	0.510115	1.08836	0.240747	0.209725	0.1881	0.814083	1.09444	1.19143
OS06G0602400	Similar to DEAD-box protein 3, X-chromosomal (DEAD-box RNA helicase DEAD3) (mDEAD3) (Embryonic RNA helicase) (D1PAS1 related sequence 2). (Os06t0602400-01)	8.04794	8.6443	7.2707	5.38431	6.58767	6.83815	33.113	30.8297	33.6124	27.8136	26.0946	27.8938	8.36604	9.58677	8.23809	9.66976	9.60593	8.27708	23.9094	21.7456	23.131	22.404	23.0986	23.2442
OS07G0451300	Cytochrome P450 family protein. (Os07t0451300-01)	0.189389	0.13176	0.188182	0.387594	0.911164	0.193332	0.199004	0	0	0.343374	0.988893	0.98371	0.270316	0.0666209	0	1.07967	0.200478	0.942759	0.42006	0.50736	0.403898	2.16345	2.76011	1.66647
OS02G0167200	Pentatricopeptide repeat domain containing protein. (Os02t0167200-01)	0.689671	0.577628	0.835808	1.12683	1.39337	1.58893	0.590662	0.636087	0.534458	1.47417	1.33586	1.27795	2.65545	3.08303	3.16501	2.70152	2.17663	3.03539	1.9855	2.66189	2.5691	2.11812	2.83504	2.30799
OS06G0549300	Similar to reticuline oxidase. (Os06t0549300-00)	1.12689	1.11797	0.610529	1.25825	0.471325	0.62542	0.372159	0.326991	0.0666115	1.25635	0.892711	1.55808	2.04135	0.70754	0.776963	2.63957	3.15279	2.15123	0.724429	0.0574124	0.598097	0.36353	0.55847	0.11196
OS10G0396932	Hypothetical gene. (Os10t0396932-00)	1.1048	2.05173	2.43066	2.44373	1.72592	2.95281	0.737406	2.12667	1.2186	0.874237	0.899904	1.1481	0	0	0	0	0	0	0	0	0	0	0	0
OS08G0112300	Transferase domain containing protein. (Os08t0112300-01)	0.496363	0	0.183768	0.569074	0.315388	0.751217	1.41038	1.57921	1.44964	1.06205	0.54495	0.606633	0.065986	0.779099	2.25392	0.653436	0.451543	0.51879	0.337832	0.13903	0.195159	0.614091	0.397637	0.794082
OS02G0259850	Hypothetical gene. (Os02t0259850-00)	6.35496	7.43379	6.16515	2.88536	1.18454	2.04568	4.12211	1.96641	2.82496	0.806924	0.590395	1.32593	1.77337	2.75284	0.847733	0.839749	0.954537	2.05142	0.293307	0.115832	1.01435	2.0394	1.04656	1.12433
OS05G0247100	Similar to Glycosyl hydrolases family 18. (Os05t0247100-01);Chitinase III protein, Xylanase inhibitor, Regulation of abiotic stress response, Resistance to herbivores (Os05t0247100-02)	32.6531	19.8595	30.8956	44.0815	40.5719	50.0961	2.37596	4.63096	2.79452	6.97372	7.65577	9.39538	38.2246	32.8026	28.5112	17.3339	23.0871	17.4904	4.84708	5.64276	5.75345	7.05532	4.98529	5.7124
OS07G0432800	Similar to Typical P-type R2R3 Myb protein (Fragment). (Os07t0432800-01)	4.9194	4.7177	4.81123	5.81396	4.35732	4.82672	2.98788	3.16496	3.35877	3.02967	3.27072	3.91043	0.0689714	0.113585	0.0232826	0.969176	0.500763	0.11588	0.0445441	0.0844745	0.0451477	0.530404	0.0223417	0.618208
OS04G0113800	Hypothetical conserved gene. (Os04t0113800-01)	86.7994	51.8388	55.5723	77.9693	79.4236	76.5788	38.8346	63.6917	51.1548	60.2345	55.2883	49.3317	0	0	0	0	0	0	0	0.322813	0	0	0	0
OS04G0182200	2OG-Fe(II) oxygenase domain containing protein. (Os04t0182200-01)	21.3378	15.0203	18.5928	25.009	25.0562	28.3445	4.34558	3.75057	4.14532	12.1298	11.9436	11.6323	58.712	45.4289	56.866	52.4989	57.4479	47.4097	22.2657	19.0738	20.9799	29.1372	26.8547	31.4033
OS06G0718400	Hypothetical conserved gene. (Os06t0718400-00)	0	0	0	0	0.534547	0.214454	0.105308	0.322237	0	0.324991	0.553	0.329888	0	0.327479	0.225602	0.220915	0	0.441899	1.54432	1.22194	0.548225	1.8897	1.98474	5.6063
OS08G0171600	RNA polymerase Rpb2, domain 6 containing protein. (Os08t0171600-01)	0.248487	0	0.0346844	0.104157	0.140592	0.0700744	0	0.0692502	0.0820085	0.103107	0	0	0.144154	0.107215	0.290765	0.358823	0.283523	0.537765	0.105279	0.412577	0.358534	0.457219	0.644153	0.327812
OS06G0231300	CS domain domain containing protein. (Os06t0231300-01)	52.1599	58.087	50.2316	18.4888	21.0889	18.8682	48.1462	42.9892	46.1007	19.5766	16.6424	16.7823	13.8222	10.9947	12.5266	16.2809	13.2028	17.1265	12.7291	12.6408	14.6441	14.7999	14.2105	13.9145
OS08G0532700	Similar to Peroxidase 55 precursor (EC 1.11.1.7) (Atperox P55) (ATP20a). (Os08t0532700-01)	1.05082	0.0674769	1.69646	2.47343	2.06853	1.72387	0	0.206866	0.0842389	0.551142	0.0701515	0.280879	0.357937	1.56234	0.798356	1.69664	2.16606	0.562391	0.352936	0.288215	0.070767	0.544727	1.59873	0.799878
OS09G0370000	Conserved hypothetical protein. (Os09t0370000-00)	0	0.0681025	0.0653258	0.20084	0.266475	0.197899	0	0	0	0	0	0	0.342123	0.407074	0.614799	0.203376	0.607202	0.2095	0	0.149403	0	0	0	0
OS11G0160550	Similar to GRAS family transcription factor containing protein. (Os11t0160550-00)	2.31675	2.16872	2.05876	1.21756	0.74014	1.38068	0.375977	0.189798	0.0905454	0.190598	0.272438	0.151247	0.864665	1.25973	1.55613	1.40154	1.22146	2.13569	0.152925	0.221059	0	0.193721	0.754319	0.320201
OS03G0108300	Similar to xyloglucan endotransglucosylase/hydrolase protein 32. (Os03t0108300-01);Xyloglucan endotransglucosylase/hydrolase, Regulation of growth and development (Os03t0108300-02)	0.322226	0.665441	0.389706	0.398423	1.13683	0.395751	0	0	0.0821708	0	0	0	0.546157	0.134587	0	0.275042	0.617178	0	0	0	0	0	0	0
OS05G0267100	Similar to Transporter-like protein. (Os05t0267100-01);Hypothetical conserved gene. (Os05t0267100-02);Similar to Transporter-like protein. (Os05t0267100-03)	0.417318	0	0.636251	0.686087	0.169697	0.865337	3.48374	2.84464	3.01241	2.43374	3.04377	3.03876	0.0775786	0.367706	0.330886	0	0.0509223	0.206897	0.843368	1.96706	0.779706	1.37526	0.609596	1.37041
OS05G0430700	Protein of unknown function DUF803 family protein. (Os05t0430700-01)	6.25175	4.89897	4.85061	5.79567	6.2503	6.10045	1.93345	1.34658	1.33482	1.69183	1.71068	1.3615	8.16787	6.47044	8.52976	4.98051	5.40355	4.74713	1.63665	2.00598	1.92063	0.985067	1.78452	2.85566
OS07G0498400	Leucine-rich repeat, typical subtype domain containing protein. (Os07t0498400-00)	54.79	47.3624	46.6896	65.8957	70.2206	76.9339	0.549311	1.54552	1.27796	4.70153	5.19533	4.12989	68.3623	63.28	76.7494	71.7478	66.7099	58.5541	6.09892	6.01242	6.38423	9.0118	8.74082	9.70181
OS01G0634900	Similar to CBS domain protein-like. (Os01t0634900-00)	0.275957	0	0	0.0446352	0	0.0893405	0	0.220054	0.619637	0.346697	0.392288	0.295651	0	0	0	0	0	0.0456782	0	0.0426475	0.0913486	0.0908739	0.0456536	0.0459586
OS04G0226400	Regulator of chromosome condensation/beta-lactamase-inhibitor protein II domain containing protein. (Os04t0226400-01);Regulator of chromosome condensation, RCC1 domain containing protein. (Os04t0226400-02);Similar to cDNA clone:J013044J21, full insert sequence. (Os04t0226400-03)	0	0.255551	0.519441	0	0	0.0183715	0.590043	0.215136	0.0874561	0	0	0	11.0249	14.1873	13.452	12.007	12.1795	12.7919	13.7022	9.86733	12.499	13.3481	12.3052	11.9518
OS03G0799900	Similar to sec12-like protein 1. (Os03t0799900-01)	0.412328	0.399541	0.394803	0.277862	0.171032	0.399272	0.381935	0.244561	0.207442	0.231461	0.109747	0.279981	1.79851	1.31817	1.63953	0.529816	0.592635	1.00505	0.554772	0.582911	0.698651	0.789803	0.867469	0.370361
OS06G0666100	Plant-specific PLATZ (plant AT-rich sequence- and zinc-binding) transcription factor, Regulation of grain length and number, Control of plant height, Regulation of spikelet hull cell division (Os06t0666100-01)	2.16913	2.76179	1.38188	3.14474	3.63819	3.82126	0	0	0	0	0.0400497	0	6.78184	6.18202	7.95297	5.51684	3.49016	2.86331	0	0	0.0811652	0.081398	0.126846	0
OS02G0261100	Ubiquitin-conjugating enzyme E2, Elicitor-induced defense response (Os02t0261100-01)	84.8252	91.7426	91.883	30.2756	32.9033	35.9134	81.4357	74.8758	80.5257	34.7842	36.1413	34.7128	18.8764	21.9976	21.1475	30.1374	25.5155	27.0325	14.7172	16.5203	18.0384	21.3962	17.6636	18.7655
OS02G0290900	Similar to GDSL-motif lipase/hydrolase family protein. (Os02t0290900-00)	0	0.0559921	0	0.271196	0.0547139	0.0544791	0	0	0	0	0.111199	0	1.96846	1.71449	1.6373	1.09919	0.56864	1.31572	1.43997	1.85747	1.13856	1.05134	1.09971	0.815313
OS07G0188700	Similar to EXO. (Os07t0188700-01);Similar to oxidoreductase. (Os07t0188700-02);Hypothetical conserved gene. (Os07t0188700-03)	0.0588287	0	0.461866	0.171745	0.0862315	0.169688	0.0556765	0	0.033553	0	0.0608983	0.0854469	0.253313	0.195164	0.0441562	0.310766	0.116127	0.260332	0.0433243	0	0	0	0	0.0440804
OS02G0831400	Similar to SKIP interacting protein 16. (Os02t0831400-01)	0.369183	0	0	0.408715	0.228758	0.317836	0.137767	0	0.0545286	0.270842	0	0.446073	0.600178	0.324589	0.603311	0.420117	0	0.097317	0.566082	0.612021	0.0940211	0.188324	0.239299	0
OS03G0699950	Conserved hypothetical protein. (Os03t0699950-00)	0	0	0	0	0	0	0	0	0	0	0	0	0	10.6414	0	0	0	0	0	0	0	0	0	0
OS10G0522800	Conserved hypothetical protein. (Os10t0522800-01)	2.47808	5.94406	2.89628	7.45541	4.9338	6.99724	3.88661	3.13852	3.64151	2.14948	3.90505	2.98464	6.03747	6.15863	8.53715	7.1819	2.88869	3.83843	2.17739	1.49173	1.31574	2.18408	0	1.35466
OS08G0558400	Similar to Kinesin heavy chain (Fragment). (Os08t0558400-01);Similar to cDNA clone:J023090L01, full insert sequence. (Os08t0558400-02)	1.03688	1.10783	0.562829	2.61635	2.09696	2.33351	0.398467	1.1269	0.698935	0.459808	0.881686	0.652798	1.83201	1.10853	2.53431	2.08197	2.08321	1.26865	1.35111	1.17777	0.758401	1.05364	1.63825	1.31799
OS06G0295900	Hypothetical conserved gene. (Os06t0295900-01)	0	0	0.0942246	0	0	0	0	0.057892	0	0	0	0	1.30883	1.62884	0.938641	1.59158	0.500689	0.542309	0.744754	0.97223	0.928808	0.362095	0.362857	0.974712
OS12G0256000	Alpha/beta hydrolase fold-3 domain containing protein. (Os12t0256000-01)	6.58888	6.58371	6.76061	13.6906	13.7684	16.1423	1.58761	3.20325	2.4605	11.7676	10.7673	11.6545	10.7673	11.0541	11.8842	13.2188	12.2467	10.7692	10.3148	9.67795	11.3845	12.3792	10.3823	10.8417
OS02G0695200	Similar to P-type R2R3 Myb protein (Fragment). (Os02t0695200-01);Similar to P-type R2R3 Myb protein (Fragment). (Os02t0695200-02)	0.306866	0.601056	0.250052	0.654859	0.206125	0.615058	1.84089	1.69965	2.68515	3.26214	3.01849	2.91689	0.216259	0.106708	0.143937	0.143222	0.0712259	0.036864	0.830464	0.551136	1.18496	0.66309	1.56523	1.23735
OS05G0177500	UDP-glucuronosyl/UDP-glucosyltransferase family protein. (Os05t0177500-01)	0	0	0	0.0773871	0	0.231146	2.31097	1.88178	4.79224	1.58402	1.72271	1.03429	0	0	0	0.323112	0.160579	0	0	0	0	0	0	0.0830034
OS10G0118200	Conserved hypothetical protein. (Os10t0118200-01)	25.3361	24.2372	25.5748	7.23552	6.82108	7.24599	103.98	121.075	109.039	50.0338	50.5891	57.6168	10.7941	8.03675	7.62866	6.31197	5.30345	8.95662	21.3121	23.1835	28.3008	27.3788	24.2014	30.7913
OS05G0153000	Gelsolin family protein. (Os05t0153000-01);Gelsolin family protein. (Os05t0153000-02)	2.47137	2.2099	2.0307	2.98846	3.08993	2.85574	0.136089	0.109964	0.221644	0.24573	0.138717	0.412774	2.06065	2.6908	2.4045	2.41609	2.99213	2.48084	0.448802	0.306134	0.564547	0.365576	0.520931	0.316415
OS02G0145000	Hypothetical gene. (Os02t0145000-01);Similar to calmodulin binding protein. (Os02t0145000-02)	0.104791	0.558117	1.38313	0.0255745	0	0	1.41126	1.05924	0	0	0	0	2.23061	1.95562	4.45088	12.1323	8.16088	6.07437	5.18766	4.47165	3.79665	9.82512	7.67291	13.4467
OS01G0915600	Similar to TA1 protein (Fragment). (Os01t0915600-01)	95.8779	86.0968	85.2427	127.814	106.315	122.378	27.9123	29.6313	26.7437	27.5497	25.0826	25.7394	95.4223	89.7656	101.19	89.9355	82.7457	70.0348	28.452	23.2116	32.5334	31.6374	24.6458	26.9681
OS01G0762500	Glutelin subunit mRNA. (Os01t0762500-00)	0.0270199	0.164521	0.132011	0.0261865	0.133432	0	0.128987	0	0.122892	0.568494	0.342059	1.82711	0.0525613	0.0529473	0.213142	0	0.0265958	0	0.0524939	0.0507209	0.0801065	1.03809	1.12402	6.89795
OS05G0499600	UDP-glucuronosyl/UDP-glucosyltransferase family protein. (Os05t0499600-01)	5.69505	5.80964	5.62695	7.08262	6.96506	6.66643	8.0352	7.17072	4.53661	5.9094	8.49379	6.76956	1.05559	0.98495	0.614604	1.26389	1.85668	1.94361	1.02088	1.92658	1.20717	2.26132	3.25727	3.77608
OS09G0528700	Similar to Cytochrome p450 (CYP78A9). (Os09t0528700-00)	374.464	319.819	277.869	141.035	133.811	129.741	10.8759	11.3966	9.767	14.1888	14.0272	17.6744	89.8058	67.9897	74.3127	79.6813	61.7074	52.4319	38.3304	40.9602	41.053	39.1979	35.6798	47.7542
OS02G0101000	Amino acid transporter, transmembrane domain containing protein. (Os02t0101000-01);Similar to amino acid permease. (Os02t0101000-02)	7.95729	5.51098	6.66323	6.86653	6.371	5.1402	1.0395	1.36181	1.24708	1.65683	1.34569	1.13817	10.9345	8.0682	9.17138	9.76352	10.713	10.012	5.38366	5.30579	6.04527	3.79033	5.16014	3.3993
OS09G0551500	Similar to S-locus receptor-like kinase RLK14. (Os09t0551500-00)	0	0	0	0	0	0	0.0889293	0	0.0537616	0.0226753	0.0693683	0.089319	0.0704493	0	0	0	0	0.0234305	0.321529	0.289471	0.092915	0.181024	0.162501	0.0945554
OS06G0115300	Acyl-CoA-binding protein , Stress response (Os06t0115300-01)	9.88891	7.87897	13.2106	11.0269	8.64749	15.3666	15.8743	16.3672	19.8523	25.0881	29.0021	20.3918	68.5759	75.1412	66.8235	66.4375	80.3783	73.0662	74.8519	81.4189	63.1843	112.662	131.671	96.6955
OS01G0155800	Conserved hypothetical protein. (Os01t0155800-01)	4.29895	5.02884	3.92893	2.72221	5.23399	5.59477	20.6112	18.2615	17.5964	20.8378	24.9324	22.0847	2.0496	1.43821	0.724493	3.3007	6.06574	10.1976	8.64613	7.05151	5.87522	15.1047	23.8822	12.5197
OS12G0133300	Similar to Carbohydrate transporter/ sugar porter/ transporter. (Os12t0133300-00)	0	0	0	0	0	0	0.307982	0.278816	0.62304	0.348818	0.360065	0.251194	0.0684676	0.0339464	0	0	0	0.0663583	0.286806	0.325187	0.335098	0.228981	0.26233	0.571427
OS06G0611100	Similar to IQ calmodulin-binding motif family protein. (Os06t0611100-01)	4.98121	3.02213	2.49964	10.9503	9.38618	10.3569	0.868894	2.02689	1.06854	1.2515	2.00656	2.76358	5.16485	7.05474	8.70472	7.76102	7.87318	4.08692	2.80835	5.46394	4.15433	2.8096	1.94631	3.2176
OS04G0572800	Similar to OSIGBa0147H17.4 protein. (Os04t0572800-00)	0	0	0	0	0	0.198701	1.2533	1.07534	1.08372	0.836122	0	0.439138	0.693609	0	0.930173	0.229096	1.12836	0	0	1.53294	0.460351	0.866779	0.943139	0.701801
OS04G0347200	Similar to OSIGBa0111I14.7 protein. (Os04t0347200-01)	0	0	0	0	0.0787628	0	0	0	0	0	0	0	0.655672	0.161721	0	0.567551	0.322031	0.988205	0	0	0	0	0	0
OS11G0226201	Similar to Protein kinase domain containing protein, expressed. (Os11t0226201-00)	5.58439	8.07621	6.60142	6.62855	6.61783	8.79882	2.56924	3.5095	4.01743	6.89119	6.28493	5.90213	0	0	0.0818784	0.163158	0	0	0	0	0	0.0399677	0.0796091	0
OS02G0227700	Serine/threonine protein kinase-related domain containing protein. (Os02t0227700-01)	0.0781957	0.127176	0.197107	0.060941	0.0155544	0.123555	2.84742	2.43619	2.57601	2.86446	2.22341	3.44436	0.172096	0.467613	0.237753	0.394596	0.326951	0.624667	2.11692	1.64361	1.71818	2.8004	3.32434	2.51044
OS12G0588200	Hypothetical protein. (Os12t0588200-00)	11.695	11.8511	11.3716	12.0455	12.0223	12.2483	6.10208	6.6267	6.67299	6.38675	6.6495	6.83299	0.345533	0.46501	0.467312	0.842188	0.468564	0.465102	0.282862	0.0593722	0.319721	0	0.287504	0.0979221
OS08G0476600	Similar to plant-specific domain TIGR01570 family protein. (Os08t0476600-00)	0.432793	0.152099	0.43267	0.29573	0.592092	0.146165	0	0	0	0	0	0	2.92264	3.79589	2.00855	1.69649	0.765594	1.87816	0	0	0	0	0	0
OS01G0163000	Leucine-rich repeat, N-terminal domain containing protein. (Os01t0163000-01)	0.0898351	0.0462421	0.214741	0.0424475	0.0435543	0	1.0268	0.983642	1.08728	0.774494	0.78297	1.30151	0.172879	0.157375	0.0584605	0.072754	0.287283	0.206122	0.658141	0.665888	0.752924	1.23483	1.45497	0.986142
OS06G0554800	Similar to ABC transporter (PDR5-like) isolog (PDR1 ABC transporter). (Os06t0554800-01);Similar to Isoform 2 of Pleiotropic drug resistance protein 12. (Os06t0554800-02)	16.6382	14.2349	13.5909	9.57522	8.41169	8.66484	42.4856	40.3231	42.2692	40.2838	41.1074	46.2864	9.22815	8.7453	9.38009	7.67862	6.47031	6.64699	29.3446	25.541	23.5622	24.949	25.0587	24.8135
OS11G0575600	Similar to Lipoxygenase (Fragment). (Os11t0575600-01)	0	0	0	0	0	0	0	0	0	0	0	0	0	0.133797	0.067551	0.304037	0.437596	0.379964	0	0	0.0335706	0	0	0
OS03G0799200	Protein of unknown function DUF593 family protein. (Os03t0799200-01)	1.7715	1.57441	1.28016	1.226	1.23811	1.53618	0.0450784	0	0	0.0910674	0.0154509	0.0739038	0.857418	1.03004	1.13807	1.03594	0.973581	0.887905	0.0923051	0.0592796	0.015699	0	0.0626853	0.0479161
OS04G0518100	Phenylalanine ammonia-lyase. (Os04t0518100-01)	88.4106	92.1897	81.4585	52.9575	40.9029	45.649	16.3676	17.1653	18.0873	21.0178	19.2056	23.6506	36.1171	32.2566	28.8849	28.2743	25.8422	29.3604	16.5894	17.636	18.2141	21.9568	16.6426	16.9674
OS02G0226200	HAD-superfamily subfamily IB hydrolase, hypothetical 1 protein. (Os02t0226200-01)	390.72	413.945	438.77	383.016	506.308	395.975	2552.24	2463.7	2417.66	1525.28	1535.74	1529.97	126.844	141.927	133.57	155.455	134.589	134.639	639.967	748.962	654.79	685.714	792.86	748.355
OS01G0973100	Hypothetical conserved gene. (Os01t0973100-01)	0	0	0	0	0	0	0.259093	0	0.0390539	0.129443	0.263117	0.0642695	0	0	0	0	0	0	0.662925	0.260456	0.237695	0.337682	0.658853	0.83526
OS05G0557700	Ubiquitin-conjugating E2 enzyme, Phosphate homeostasis, Negative regulator of the inorganic phosphate (Pi)-starvation response-signaling pathway (Os05t0557700-01);Pi starvation-induced isoform, Regulation of Pi homeostasis (Os05t0557700-02)	103.991	133.961	123.596	130.532	131.501	135.182	26.9588	27.7336	29.0022	44.7965	43.4773	41.0835	180.42	204.175	198.533	156.916	171.631	160.94	46.2025	34.3547	52.2235	60.7264	62.1224	52.6779
OS03G0694500	Similar to Permease 1. (Os03t0694500-01)	6.55253	4.84936	6.70499	3.69978	3.91942	4.98037	0.439255	0.410167	0.722288	0.750775	0.768497	1.10205	3.67652	2.3425	1.96324	0.573635	1.6526	2.22493	2.29386	1.26308	2.82703	1.53364	1.9587	2.15468
OS05G0548600	Pentatricopeptide repeat domain containing protein. (Os05t0548600-00)	4.7335	4.12737	5.97528	7.538	9.52692	7.69448	3.05681	2.87061	3.21719	6.90615	5.61302	6.45989	16.6726	15.6542	13.9782	15.7065	13.75	15.8905	11.7698	14.8976	15.0439	14.0359	15.5781	18.6831
OS10G0418900	Hypothetical conserved gene. (Os10t0418900-01)	0	0	0	0	0.612369	0	0	0	0	0	0	0	4.12598	2.73356	1.04287	2.37311	1.66669	0.660973	0	0.299896	0	0	0	0
OS03G0685300	Glutamine amidotransferase class-I domain containing protein. (Os03t0685300-01)	48.9757	56.42	53.4294	44.0118	54.8921	40.7978	136.378	122.935	144.845	96.4705	97.3078	104.008	17.3131	17.5221	16.275	9.45886	13.8673	11.8427	82.197	81.7125	90.5965	70.1689	70.6391	73.0848
OS09G0481100	Similar to Phosphatidylinositol transfer-like protein IV. (Os09t0481100-01)	6.31426	5.31921	4.69361	4.61091	6.13166	5.84781	0.112557	0.151911	0.224261	0.0567695	0.193397	0.204069	8.67501	7.82431	8.21865	7.59886	7.62772	7.11551	0	0.0369741	0.0387867	0.114235	0.154449	0.155614
OS01G0224700	Flavin monooxygenase-like enzyme, Auxin biosynthesis (Os01t0224700-01)	0	0.152059	0.0584183	0.352645	0.387091	0.35294	0.02885	0.0874898	0.0697209	0	0.0298157	0.0292735	0.149254	0.328113	0.12131	0.0303275	0	0.332125	0.0591158	0.0286295	0	0	0.0903797	0.0302527
OS07G0103500	2OG-Fe(II) oxygenase domain containing protein. (Os07t0103500-01)	3.45847	2.58228	2.07124	1.21925	0.683143	1.06948	2.71675	2.78996	4.45238	1.23079	0.833563	0.547748	0.174157	0.381824	0.456496	0.210916	0	0.0701559	0	0.035038	0	0	0	0
OS04G0671200	Polyamine oxidase, Seed germination (Os04t0671200-01);Similar to H0624F09.9 protein. (Os04t0671200-02)	266.954	300.043	257.782	224.76	249.163	225.013	1316.85	1325.74	1329.69	1017.47	1058.84	1051.12	164.38	188.435	173.267	158.215	167.983	171.747	972.767	1074.65	979.5	758.226	751.423	811.5
OS01G0621200	Similar to proline transporter. (Os01t0621200-00)	7.57099	7.79844	9.03919	3.02781	5.31571	5.66613	132.869	119.334	110.819	87.9933	68.6965	64.2658	13.9967	17.3861	10.8631	15.885	18.5663	31.9131	151.735	150.918	137.522	99.8443	112.477	114.909
OS01G0823700	Protein of unknown function DUF641, plant domain containing protein. (Os01t0823700-01)	0.184302	0.563413	0.460134	0.279229	0.257223	0.204497	1.74737	2.81423	2.0686	5.60991	5.11567	4.79162	1.01607	1.0353	0.96356	0.584776	0.525286	0.284527	14.2602	15.0661	11.9549	8.62267	8.08254	6.71241
OS07G0628700	Similar to Receptor protein kinase. (Os07t0628700-01)	0	0.0905417	0.0650686	0.0652034	0.109835	0.130558	1.38904	1.80967	1.5439	2.7188	2.73486	2.41644	14.6885	15.1583	12.3623	19.251	20.52	21.1897	147.784	136.643	151.164	199.9	201.166	161.461
OS06G0632200	Similar to tryptophan synthase-related. (Os06t0632200-01);Similar to tryptophan synthase-related. (Os06t0632200-02)	4.4643	6.50525	6.08062	7.06517	4.49438	6.1451	12.5515	14.0303	13.0645	26.9689	27.8191	27.0366	30.7933	24.7857	27.863	29.4606	23.6464	26.0242	43.5178	45.7525	47.4571	63.4517	61.7219	66.414
OS08G0167500	Protein of unknown function DUF1817 domain containing protein. (Os08t0167500-01);Protein of unknown function DUF1817 domain containing protein. (Os08t0167500-02)	2.01456	1.14186	1.48703	1.62417	2.17385	2.01757	10.5602	10.3518	9.41686	13.2102	10.7035	9.74275	4.04101	4.38222	4.11363	3.51178	3.21687	3.60206	7.39954	9.30264	7.16544	6.63718	8.25591	7.43604
OS04G0366000	Similar to OSIGBa0110B10.6 protein. (Os04t0366000-00)	1.6044	2.43247	3.24428	1.61504	1.56737	1.72596	0	0	0	0.0606717	0.0206875	0.0396528	5.59957	4.09834	6.52854	7.3697	5.2227	5.69109	0.469777	0.387564	0.334542	0.902623	0.804217	0.547066
OS05G0379500	Conserved hypothetical protein. (Os05t0379500-01)	0	0	0	0.0148316	0.0227273	0	0	0	0	0.0142522	0	0	1.40488	1.61748	1.50829	1.03294	1.28463	1.35069	1.17505	0.644241	1.29642	1.27862	1.37493	1.06807
OS04G0620200	Remorin protein, Grain setting (Os04t0620200-01)	1.59973	1.20706	2.14526	1.32908	2.0345	2.04677	0	0	0	0.149502	0	0	0.61839	1.00493	1.24377	2.39964	2.29695	1.87319	0	0	0	0	0	0
OS03G0586400	Conserved hypothetical protein. (Os03t0586400-01)	2.16257	1.70136	2.08321	7.79528	5.21373	7.46654	1.35045	1.36396	1.23919	5.56814	6.73352	6.05619	8.76116	8.85394	9.68633	9.86184	10.5896	10.321	10.3535	8.90751	8.96926	10.4664	12.4143	10.0262
OS03G0755625	Hypothetical conserved gene. (Os03t0755625-00)	0	0.54495	0.219593	0.144018	0	0.225707	0	0	0	0	0	0	0	0	0	0	0	0.21905	0	0	0	0	0	0
OS03G0355700	Hypothetical conserved gene. (Os03t0355700-00)	11.6156	7.01962	7.48562	12.8717	15.2679	17.4766	0	0.674899	0.273133	0.747976	1.06771	0.226365	14.9129	13.5341	17.9351	17.2224	13.7334	12.8352	1.46582	0.561554	0.291818	0.693647	0.448152	1.12289
OS07G0642200	Lipase, GDSL domain containing protein. (Os07t0642200-01)	3.49593	4.02099	1.90906	3.77527	3.35787	4.33472	0.249289	0.683076	0.420151	0.515958	0.176604	0.62088	4.35238	2.21185	3.92094	2.58202	4.59139	3.65787	0.0894695	0	0.0852294	0.16124	0.438447	0.0881164
OS12G0512150	Hypothetical protein. (Os12t0512150-00)	0	0	0.295964	0.0611226	0.243349	0.18109	2.46564	1.16468	0.761315	1.29382	0.465992	0.197338	0.19265	0.0632162	0.0643904	0	0	0	0.804231	0.469392	0.384171	0	0.582827	0.0672256
OS06G0539400	Amino acid/polyamine transporter I family protein. (Os06t0539400-01)	0.737672	1.37513	1.78875	2.3436	2.18749	1.57283	3.6358	3.62247	3.7152	8.05553	7.52694	7.38612	2.27066	2.87563	3.24478	2.08726	1.49245	2.06388	3.99743	5.06404	5.20266	5.52373	3.63073	3.82341
OS04G0414500	Similar to H0622F05.2 protein. (Os04t0414500-01)	0.120956	2.75699	0.12055	0.976877	0.61146	0	0	0	0	0	0	0	0	0	0	0.625012	0.496409	0	0	0	0.38485	0	0	0
OS01G0111000	Pectinesterase inhibitor domain containing protein. (Os01t0111000-00)	0	0	0	0	0	0	0	0	0	0	0	0	0	0	0	0	0	0	0.29797	0	0	0	0	0
OS07G0252400	Similar to Cellulose synthase-8. (Os07t0252400-01);Similar to Cellulose synthase BoCesA7. (Os07t0252400-02)	43.3385	44.3208	36.3397	73.1104	55.5375	68.3395	1.6545	2.50081	2.96004	3.68546	3.68779	3.99386	34.7611	32.6805	41.361	30.6468	35.6693	32.9905	2.25817	2.12046	2.33436	4.38066	5.10337	4.79816
OS01G0115800	Similar to Receptor-like kinase. (Os01t0115800-01)	0	0	0	0	0	0.01789	0	0	0	0	0	0	3.11071	2.84267	3.56603	2.376	2.24687	2.55165	6.33618	3.51653	4.31252	3.59291	6.06483	2.7479
OS12G0109850	Similar to Protein kinase domain containing protein, expressed. (Os12t0109850-00)	0	0	0.151559	0.302279	0	0.14922	0	0	0	0	0	0.445923	1.66139	1.00265	2.3614	0.83335	0.987523	1.13382	0.302212	2.06924	0.336241	0.335094	0.517519	0.34629
OS12G0273900	Leucine-rich repeat domain containing protein. (Os12t0273900-00)	0	0	0	0	0.0145615	0	0.245232	0.125859	0.29318	0.316881	0.238573	0.218306	0	0	0	0.0293958	0	0	0.280848	0.120741	0.158645	0.299219	0.583056	0.293496
OS02G0614300	Similar to ANT-like protein. (Os02t0614300-01)	0.115476	0.475686	0.0582472	0.296257	0.357149	0.929033	0	0	0	0	0	0	2.83733	1.87684	1.15785	2.64512	2.7676	1.2504	0	0	0	0	0	0
OS07G0638300	Similar to 1-Cys peroxiredoxin. (Os07t0638300-01)	7.57168	5.76592	5.36989	4.00156	5.46206	5.07806	23.9229	18.3313	20.7926	15.9697	17.9426	16.5721	1.69468	3.19421	1.3795	1.83579	3.96799	2.769	11.9376	10.6647	11.2611	8.41869	9.88492	6.99294
OS03G0637800	Crinkly4 receptor-like kinase, Epidermal cell differentiation, Interlocking of the palea and lemma (Os03t0637800-01)	0.478231	0.629146	0.31653	0.405533	0.374909	0.61066	0.149719	0.075691	0.0753327	0.241737	0.168429	0.189515	0.644972	0.681696	0.523809	0.824446	0.916542	0.949468	0.025582	0.086464	0.090093	0.188933	0.0520938	0.065468
OS01G0288200	Conserved hypothetical protein. (Os01t0288200-01)	12.1407	9.8526	8.96927	8.01945	9.89472	14.7724	0	0	0	0	0	0	23.9211	18.6171	25.5294	23.8215	15.4583	20.7966	0	0	0	0	0.220322	0.224168
OS08G0461100	Hypothetical conserved gene. (Os08t0461100-01)	0.378635	0.351024	0.253339	0.597865	0.419369	0.385657	0.0755181	0.182817	0.199618	0.18567	0.238505	0.198999	0.781313	0.794525	0.893245	0.758997	0.73055	0.524692	0.872585	0.619324	0.788409	0.665156	0.361235	0.655811
OS09G0394300	Glycoside hydrolase, family 9 protein. (Os09t0394300-01)	56.3397	47.7475	53.6795	54.939	53.0165	56.6025	14.265	13.6846	17.0818	15.3674	14.245	15.9616	34.5605	27.9589	33.4278	39.3876	40.0575	40.9844	3.70823	6.17712	4.3582	13.1778	12.3922	12.4376
OS08G0405700	Similar to Copper chaperone homolog CCH. (Os08t0405700-01)	0.814568	0.280948	0.356916	0.7267	0	0.181118	0	0.189651	0.230374	0.189602	0.194914	0.570382	1.37443	1.09981	1.39079	1.10946	1.29031	0.654172	0.482777	2.16661	0.554576	0.627925	0.0951582	0.569063
OS03G0423300	Similar to Stearoyl-acyl carrier protein desaturse (EC 1.14.99.6) (Fragment). (Os03t0423300-01)	17.6414	9.16848	6.67775	15.8478	12.1164	8.99686	1.21198	1.68187	1.88328	1.02999	0.52648	0.977533	10.685	8.68225	12.1529	8.1206	7.57911	10.7365	0.752502	0.469122	0.290913	4.23511	1.95974	0.904038
OS05G0419800	Lipase, GDSL domain containing protein. (Os05t0419800-01)	0	0	0	0.114189	0.0761709	0.113318	0.114232	0.0782483	0.188211	0.345717	0.392151	0.0387411	0.398161	0.554487	0.759954	1.15825	0.872079	0.200764	0.119671	0.121024	0.197699	0.310192	0.365937	0.282579
OS04G0620132	Hypothetical gene. (Os04t0620132-00)	0.171606	0.344217	0.385577	0.436469	0	0.66618	0	0.0534346	0	0.108115	0	0.0536273	0.225018	0	0.342762	0.170322	0.0554625	0.109018	0	0.154443	0	0.109444	0	0
OS03G0719000	MAP65/ASE1 family protein. (Os03t0719000-01)	0.482814	0.816026	0.59557	0.927535	1.01571	0.960386	0.167041	0.213386	0.153307	0.168448	0.0850507	0.248369	0.666685	0.991791	0.66706	0.496722	0.492561	0.876552	0	0	0	0.244907	0.0855038	0.0856803
OS11G0454800	Similar to ATPase, histidine kinase, DNA gyrase B-, and HSP90-like domain containing protein. (Os11t0454800-01)	0	0	0	0	0	0	0.108822	0.0975472	0.129773	0.109487	0.186132	0.0961493	0.15144	0.0629051	0.0127657	0.102213	0	0.0256211	0.286318	0.144229	0.276945	0.39893	0.150977	0.357292
OS04G0164300	Ribosomal protein S12/S23 domain containing protein. (Os04t0164300-01)	11.4438	8.47706	8.12386	9.66843	10.239	9.93657	6.02796	4.74412	6.41007	6.10257	7.04976	5.28641	0	0	0	0.820588	0	0	0	0.0508154	0	0.314388	0	0.520081
OS03G0297900	Similar to laccase 90c. (Os03t0297900-00)	9.18202	5.59441	7.29115	3.25691	2.36578	3.20913	0.85113	0.113283	1.0588	1.20751	0.54112	1.81942	2.75588	1.31118	0.797221	0.757131	1.55234	1.35612	4.52762	3.4404	4.3689	3.90849	3.84052	3.72002
OS04G0540300	COBRA-like protein 7. (Os04t0540300-00)	0.0504149	0.154434	0	0.306593	0.0516517	0.253773	0.309478	0.0525261	0.50843	0.31363	0.584176	0.368767	0.384541	0.219809	0	0.439911	0.218867	0.99228	0.267643	0.107946	0.657835	0.804763	0.4027	0.402458
OS11G0127800	Similar to FHA domain containing protein, expressed. (Os11t0127800-01);Similar to FHA domain containing protein, expressed. (Os11t0127800-02)	13.4261	9.55189	12.2887	4.75165	4.43694	3.96013	33.1499	31.2672	29.2348	15.8653	15.4709	16.7877	2.28903	2.38868	2.45327	2.00061	4.13923	4.8514	5.34053	5.97349	4.15898	7.48375	6.2689	7.57586
OS09G0411500	Similar to predicted protein. (Os09t0411500-00)	0	0.0618917	0.182	0	0.0610181	0.239933	0.233651	1.00668	0.839375	0.117313	0.473757	0.639427	0	0	0.192647	0	0	0	0.473447	0.171287	0.569366	0.502231	0.12771	0.0643365
OS09G0500151	Hypothetical genes. (Os09t0500151-00)	0	0.680275	4.00295	0.908956	2.87921	0.657409	1.37832	0.943785	0	0	0	0.239186	2.91049	2.68432	1.9732	0.489754	0.243295	0	0.230669	1.63701	0.49048	0.474219	0.253138	0.506268
OS05G0198000	Conserved hypothetical protein. (Os05t0198000-01)	1.8768	3.06816	2.37284	2.45928	0.394679	2.44636	0.096559	0.195736	0.230312	0.479504	0.378502	0	1.22241	1.93058	2.88122	0.203812	1.5125	1.2308	0.676829	0.472154	0.10144	0.307044	0	0.108791
OS01G0938600	Conserved hypothetical protein. (Os01t0938600-01)	19.1213	17.0012	18.3062	20.6301	21.3589	22.3427	5.20972	4.55351	4.1971	4.21592	4.373	3.98656	21.6159	20.7014	21.5272	22.3705	24.2926	24.2999	6.93056	7.15243	7.11636	6.68386	6.02827	7.18881
OS10G0446800	Similar to predicted protein. (Os10t0446800-01);Acetohydroxy acid isomeroreductase domain containing protein. (Os10t0446800-02);Conserved hypothetical protein. (Os10t0446800-03)	0.0916553	0	0	0.0917728	0.185032	0	0	0	0	0.0956311	0	0.0973206	0.38208	0	0.0937028	0.0348138	0.178192	0.0803193	0.0669014	0.294986	0.102511	0.184391	0.056332	0.193186
OS08G0480400	Similar to cupin, RmlC-type. (Os08t0480400-01)	4.1787	4.63209	2.57512	2.63976	1.94939	2.09174	7.81076	10.5098	7.28594	3.27602	4.96025	4.80571	1.17722	0.448548	0.548938	0.273474	0.539602	0.536976	2.38984	4.27722	3.23526	1.63808	2.74759	1.92985
OS02G0331200	Glycosyltransferase AER61, uncharacterized domain containing protein. (Os02t0331200-01);Similar to glycosyltransferase. (Os02t0331200-02)	10.5169	7.8156	10.901	10.3543	7.72846	9.58312	1.79185	2.0807	2.14672	1.9348	1.68696	2.47928	7.32965	7.93038	7.53202	10.343	9.88841	9.50498	1.78214	1.63933	3.37364	2.618	2.70121	2.56799
OS02G0112100	High-affinity nitrate transporter, Nitrate uptake, Nitrate transport (Os02t0112100-01)	0	0	0	0	0	0	0.0994767	0	0.187033	0.411763	0.265098	0.0529065	0	0	0	0	0	0	0.587472	0.11046	0.152877	0.783362	0.951635	1.00436
OS01G0596100	Cyclin-like F-box domain containing protein. (Os01t0596100-01)	0	0	0	0.120536	0	0.0402041	0.284748	0.333803	0.303092	0.330967	0.677622	0.586407	0.887735	0.669744	0.383784	1.47792	1.08719	0.891963	1.69793	4.25036	3.19835	2.92712	1.80973	2.67838
OS06G0683200	Similar to 50S ribosomal protein L24, chloroplast precursor (CL24). (Os06t0683200-01)	2.32118	3.71904	2.45098	2.80357	3.13982	2.30376	8.60603	6.71978	8.03564	13.878	14.433	15.9114	5.92253	6.06665	6.69976	3.67379	4.19678	5.04584	5.2706	5.42252	5.18307	8.62589	9.96452	6.5052
OS01G0136500	Conserved hypothetical protein. (Os01t0136500-00)	0	0	0	0	0	0	0	0	0	0	0	0	6.55734	4.34852	3.2009	2.72024	2.79909	1.70935	5.59385	2.08311	6.18721	4.25806	4.59252	5.34268
OS02G0542500	Similar to NF-180. (Os02t0542500-01)	0.589339	1.06631	1.20342	0.782674	0.237727	1.12747	0.245838	0.125195	0.0988105	0.162785	0.0814752	0.117675	0.515188	0.277504	1.19113	0.671771	0.392955	0.646943	0.459015	0.127439	0	0.0803173	0.0412295	0.248433
OS04G0578200	Similar to H0404F02.9 protein. (Os04t0578200-01)	5.80393	6.12374	6.99002	2.65704	3.141	3.26511	17.6318	17.6446	17.4546	4.14277	5.62824	5.63554	1.39794	2.04495	2.08333	0.94161	1.99879	3.64562	3.75337	1.7406	1.67213	2.62655	3.52169	1.65264
OS05G0464350	Hypothetical protein. (Os05t0464350-00)	0	0	0	0	0	0	0	0	0	0	0	0	0	1.99592	0	0	0	1.79963	0	0	0	0	0	0
OS01G0952800	Iron-related bHLH transcription factor 2, Tolerance to Fe deficiency, Regulation of Fe uptake from soil, Fe transport during germination, Fe translocation to grain during seed maturation (Os01t0952800-01);Conserved hypothetical protein. (Os01t0952800-02)	0	0	0	0	0	0	0	0.130033	0	0	0	0	0.0524653	0	0	0	0	0	0.0791605	0	0	0	0.0526141	0.026397
OS09G0542600	Similar to RING-H2 finger protein ATL1I. (Os09t0542600-01)	0.369128	0.511839	0.243085	0.617383	0.500354	0.248043	0	0	0	0	0	0	0	0.631537	1.03591	1.15332	1.26618	3.06458	0	0.394943	0.381421	0	0.258041	0.261271
OS03G0356498	Similar to rhythmically expressed protein. (Os03t0356498-01)	3.00227	1.4952	0.997866	0.288685	0	0	0.992302	1.94702	2.17478	0.145157	0.148828	0.217054	0	0.0739984	0	0.22273	0	0	0.0734558	0.144509	0.0734461	0	0.147821	0.0748811
OS02G0735200	Glutamine synthetase shoot isozyme (EC 6.3.1.2) (Glutamate--ammonia ligase) (Clone lambda-GS28). (Os02t0735200-01);Cytosolic glutamine synthetase, Growth rate, Grain filling (Os02t0735200-02);Glutamine synthetase shoot isozyme (EC 6.3.1.2) (Glutamate--ammonia ligase) (Clone lambda-GS28). (Os02t0735200-03)	767.499	799.088	779.988	463.663	479.912	450.391	692.127	640.125	704.271	431.696	439.976	444.639	290.762	272.526	276.043	297.714	302.046	301.779	177.16	156.658	207.411	277.748	284.692	247.238
OS01G0147300	Similar to membrane protein. (Os01t0147300-01)	3.73001	4.60816	2.79826	4.194	3.72739	4.10061	5.17991	4.9511	6.31177	4.23301	3.38643	3.75132	4.43745	3.30382	2.94038	4.39579	4.61041	3.5158	1.3053	1.04067	1.38944	1.32255	2.07213	1.57931
OS02G0577700	Similar to H0815C01.4 protein. (Os02t0577700-00)	0	0	0.404569	0	0	0.277121	0	0	0	0	0	0	0.650966	0.356564	0.654952	0.288947	0.215664	0.0731901	0	0	0	0	0	0
OS12G0209800	Similar to NB-ARC domain containing protein, expressed. (Os12t0209800-01)	0.226163	0	0	0	0	0	0	0	0.202998	0	0.259692	0	13.4629	13.1981	13.1814	13.7626	16.0519	16.8494	13.5821	13.4611	12.1791	12.3755	12.8413	11.1862
OS03G0673400	Conserved hypothetical protein. (Os03t0673400-01)	3.8992	6.00702	6.24141	6.50069	9.21881	8.99264	34.7304	37.9687	23.1109	26.8531	37.409	34.3676	21.4753	26.7909	16.5736	19.7473	24.1843	16.5784	111.452	133.943	86.1552	75.3327	77.8408	91.6391
OS01G0842400	Similar to Laccase (EC 1.10.3.2). (Os01t0842400-01);Similar to cDNA clone:J013170B10, full insert sequence. (Os01t0842400-02)	0	0.27123	0.0975966	0.199378	0.582597	0.465407	0	0.467596	0.140761	0.0344273	0.0351472	0	0.282597	0	0	0	0.174558	0	0.251003	0	0	0.0678491	0.21627	0.108512
OS01G0928200	Conserved hypothetical protein. (Os01t0928200-00)	0	0	0.215414	0.643144	0.859472	1.0477	0	0	0	0	0	0	4.73742	1.21474	1.70401	1.42229	0.235104	1.84615	0	0	0	0	0	0
OS04G0646000	Similar to H0811D08.6 protein. (Os04t0646000-00)	5.04131	3.71435	3.67682	4.12965	2.90383	4.13707	0.0897276	0.0912311	0.10773	0.261329	0.0853475	0.435629	3.21579	1.97211	2.76777	3.25955	3.1253	1.56004	0.132527	0.175654	0.0455964	0.0454775	0.0933247	0
OS01G0603800	Similar to Triticum sp. (pAWJL3) leucine rich repeat region mRNA (Fragment). (Os01t0603800-01)	0.0589467	0.19398	0.197112	0.167763	0.272366	0.315989	0.0804344	0.0542691	0.048381	0.123925	0.0423595	0.0407353	0.561303	1.02691	0.876457	0.883352	0.283667	0.255337	0.372972	0.249064	0.354378	0.470909	0.588883	0.201815
OS08G0543051	Hypothetical gene. (Os08t0543051-01)	1.27781	0.789916	0.530468	0.918075	0.753775	0.925965	0.111312	0.191049	0.239365	0.340079	0.301755	0.424676	0.0462526	0.0232401	0.0588869	0.0827687	0.0351235	0.0355001	0.0230225	0.0331368	0	0.0345818	0.0349841	0.0356158
OS03G0321700	Similar to WRKY transcription factor 55. (Os03t0321700-01)	6.87329	3.72748	4.38913	5.31757	3.52714	4.11219	2.65785	1.65813	2.37735	2.19334	1.51195	1.84361	10.0318	8.47941	6.55139	8.78544	7.69877	9.15693	1.74348	1.69703	1.22903	1.58392	2.79132	1.6319
OS03G0711150	Hypothetical protein. (Os03t0711150-00)	0.704291	0.366202	0.138925	0	0.0715171	0	0.0724004	0	0	0	0	0	0.298764	0.295381	0.0755096	0.444542	0.146875	0.0749044	0	0	0	0	0	0
OS02G0639100	Similar to H0801D08.12 protein. (Os02t0639100-00)	0	0	0	0	0	0	0.126226	0.256317	0.352369	0.845623	0.76828	0.370412	0	0	0	0.130309	0.256237	0	0.299296	0.417959	0.303489	0.341493	0.304468	0.0437602
OS01G0137200	Hypothetical conserved gene. (Os01t0137200-00)	0.31504	0.216089	1.24304	0	0.317813	0.104817	0.943554	0	0.512681	0.212855	0.1093	0.538405	3.40306	1.42293	0.998729	2.53837	2.8359	1.65433	0.872247	0.553368	0.109672	1.61569	1.90936	2.03722
OS10G0162100	Hypothetical conserved gene. (Os10t0162100-01)	0	2.43546	1.44899	0.590912	1.77106	0	4.79317	1.22962	7.60158	1.83412	0.940967	0.632995	0.327149	0.961361	0	1.91287	0.315269	0	1.26221	0	1.61553	0	0.664454	1.68508
OS08G0470200	Similar to Nectarin III. (Os08t0470200-01);Similar to carbonic anhydrase. (Os08t0470200-02)	31.0448	25.8906	29.9781	36.0524	40.7057	37.5953	3.60053	5.15985	4.8372	6.01973	5.8289	6.01935	41.6635	41.5041	47.8586	35.653	32.6448	27.4959	7.56187	7.7331	9.04488	11.0353	12.707	11.6526
OS06G0710700	Similar to Benzoyl coenzyme A: benzyl alcohol benzoyl transferase (Benzoyl- CoA:benzyl alcohol/phenylethanol benzoyltransferase). (Os06t0710700-01)	18.9092	24.1825	18.2387	4.53955	5.35417	4.23666	22.1962	18.3853	25.2167	19.744	24.3528	20.5036	3.2222	0.864645	1.03041	1.96039	1.00892	1.97623	1.98642	1.9842	2.16146	3.22207	3.86245	2.52921
OS10G0554200	TGF-beta receptor, type I/II extracellular region family protein. (Os10t0554200-01);Nitrate transporter, Nitrate uptake, Nitrate transport (Os10t0554200-02)	15.5219	14.7512	11.3855	15.7882	16.7426	17.0338	1.45672	3.20985	2.97689	4.17517	4.00903	3.7372	19.6405	16.9895	21.0669	11.1322	10.8308	10.6212	14.4397	17.8221	14.3117	9.06832	9.83843	7.04585
OS02G0219050	Hypothetical conserved gene. (Os02t0219050-00)	0.0616777	0.128462	0.1852	0.568715	0.377207	0.0624481	0.129414	0	0	0.328923	0.133914	0.60035	0.201248	0.398222	0.404785	0.133177	0.264624	0.203299	0.340993	0.212769	0.334267	0.834314	0.549554	0.342494
OS01G0881300	Non-protein coding transcript. (Os01t0881300-01);MtN3 and saliva related transmembrane protein family protein. (Os01t0881300-02)	18.4044	15.9163	16.9291	35.5167	31.216	34.667	10.6016	10.0445	10.611	28.8959	33.8485	27.1184	50.5363	44.5065	48.3114	39.5865	39.3647	44.9814	90.3666	102.847	88.242	53.3801	62.3754	47.3956
OS07G0602000	Similar to NADPH HC toxin reductase (Fragment). (Os07t0602000-01)	1.42808	0.592982	1.79124	0.0534921	0.270065	1.05472	2.25039	1.08634	1.17292	0.97803	1.10088	0.763822	0.664591	1.83134	0.503808	0.62059	0.224539	0.339212	12.2929	12.3229	11.6103	8.61422	10.1814	9.50903
OS03G0141200	Similar to Beta-amylase PCT-BMYI (EC 3.2.1.2). (Os03t0141200-01)	57.6211	57.8239	48.06	12.2824	17.2408	15.042	214.805	173.96	206.859	52.3913	50.5578	49.1014	15.1315	14.4095	16.6038	7.80929	11.0569	8.46046	32.1717	35.0014	38.8455	23.9322	24.1477	26.8976
OS05G0303700	Hypothetical conserved gene. (Os05t0303700-00)	0.709557	0.855018	0.840017	0.421141	0.771549	0.82924	0.0693608	0	0	0.137173	0	0	0.931039	0.504049	0	0.651894	0.216	0.875165	0	0.139452	0	0	0	0
OS07G0611700	Peptidase C1A, papain family protein. (Os07t0611700-01)	0	0.0431541	0.166199	0	0.0415552	0.0412793	0	0	0.0979592	0	0.246689	0.160335	0.126987	0.0421098	0.0852665	0.252776	0.249867	0.0427392	0.0830761	0.324244	0.127028	0.0832876	0.127504	0.638158
OS03G0180900	Tify domain containing protein. (Os03t0180900-01)	0.241342	0.0615388	0.945549	0.358801	0.362228	0.833386	3.43898	3.73968	6.44407	3.82702	4.20368	4.44618	2.61405	1.18642	1.70307	1.62009	1.16747	2.1058	3.71693	3.62264	3.53321	6.76121	7.08566	4.804
OS04G0218400	Similar to ankyrin protein kinase-like. (Os04t0218400-00)	77.8692	54.7965	55.5908	159.591	140.78	154.827	10.0747	9.35926	15.7717	21.5466	26.0804	20.9611	217.897	247.442	248.976	157.833	214.414	235.921	182.631	246.429	218.382	130.169	128.257	107.751
OS09G0484200	Hypothetical protein. (Os09t0484200-01);Hypothetical gene. (Os09t0484200-02)	5918.62	6574.1	6249.29	5977.94	6928.35	6206.18	2010.83	1926.76	2010.4	2147.45	1936.81	1900.81	3263.94	3484.32	3316.09	3809.71	3842.09	4874.78	687.769	768.123	671.313	1473.44	1159.26	1224.13
OS01G0817650	Protein of unknown function DUF567 family protein. (Os01t0817650-00)	0.39443	0.816122	0.522492	1.47337	0.808661	1.58678	0	0.564786	0.343993	0.141224	0.722935	0.711847	0.942923	2.40891	0.813179	1.22286	0.541966	1.1018	0.284728	0.291598	0	0	0.418564	0.138446
OS01G0223900	Serine/threonine protein kinase-related domain containing protein. (Os01t0223900-01)	0.342304	0.396546	0.607582	1.36584	0.598077	1.07141	0.18176	0	0.221784	0.0694201	0.234836	0.138292	1.58323	1.14484	1.28067	0.777549	0.720702	0.659596	0.355061	0.118049	0.37578	0.205063	0.759248	0.43042
OS03G0689300	Plasma membrane H+ ATPase (EC 3.6.3.6) (H-ATPase). (Os03t0689300-01);Similar to H-ATPase. (Os03t0689300-02)	3.92477	4.34503	4.0617	4.2721	4.49282	3.97888	17.7827	17.0189	18.2242	14.1827	12.2381	14.1617	1.76817	1.63123	1.84485	1.22081	1.28874	1.88476	4.93855	4.48999	5.93706	4.72431	4.55758	4.63131
OS09G0482640	Serine/threonine protein kinase-related domain containing protein. (Os09t0482640-01)	0.401848	0.0388579	0.500349	0.147477	0.112169	0.392052	2.97574	1.67374	2.24813	2.72846	2.65075	3.76453	0.602713	0.596243	0.592411	0.736136	1.11597	1.29058	0.722487	0.61654	0.445429	1.3012	1.41619	0.976634
OS05G0176100	Similar to Cellulose synthase BoCesA1. (Os05t0176100-01);Similar to RSW1-like cellulose synthase catalytic subunit (Fragment). (Os05t0176100-05);Similar to Cellulose synthase BoCesA1. (Os05t0176100-06);Similar to Cellulose synthase BoCesA8. (Os05t0176100-07)	127.477	121.478	115.006	186.433	165.845	191.601	18.8452	18.5143	18.1756	19.6476	18.7278	20.5892	133.801	127.235	152.781	127.622	138.884	119.277	17.9417	20.6129	18.6913	20.2606	21.7939	22.5514
OS01G0643300	Auxin efflux carrier protein, Auxin transport, Drought tolerance (Os01t0643300-01);Similar to Auxin efflux carrier protein. (Os01t0643300-02)	62.7602	56.883	59.3335	62.7567	53.7742	57.4138	1.33437	1.41102	1.62129	1.57703	1.70535	1.84348	52.0668	43.9007	48.893	35.2432	35.0512	29.4872	3.38159	2.79495	2.50359	4.54563	6.16491	5.06344
OS07G0553633	Serine/threonine protein kinase-related domain containing protein. (Os07t0553633-01)	5.38278	4.80022	4.39083	4.9511	4.93848	5.13011	1.02248	0.939419	1.04095	1.18577	1.38654	1.37697	4.37064	2.67454	4.32621	6.16354	6.19296	5.78422	0.75204	0.839656	0.845941	1.4914	1.89942	1.467
OS05G0548900	Similar to Phosphoethanolamine methyltransferase. (Os05t0548900-01)	171.904	142.373	173.487	102.629	110.793	106.014	41.3215	39.7528	39.2824	85.6345	66.6012	74.1926	34.1205	32.7532	31.1638	80.2088	72.2048	62.7637	27.0658	28.543	27.8527	50.8881	49.3327	51.1661
OS05G0501500	Hypothetical protein. (Os05t0501500-00)	0.026766	0.358808	0.0261473	0.184799	0.107782	0.214314	0	0.0263482	0.0638749	0	0	0.0272366	0.272334	0.298762	0.277947	0.193392	0.191273	0.109523	0.0271851	0	0.0808639	0	0.0274578	0.0555251
OS08G0208400	Conserved hypothetical protein. (Os08t0208400-01);Transposon, En/Spm-like domain containing protein. (Os08t0208400-02)	0.0798824	0.0805554	0.141944	0.191678	0.221082	0.193024	0.036841	0.0989311	0.0587163	0.136585	0.0126891	0.0609827	1.02756	0.644712	2.54232	1.13268	1.14645	0.801353	1.05459	1.9911	1.65561	1.10756	0.975934	0.938573
OS01G0590800	Conserved hypothetical protein. (Os01t0590800-00)	0	0	0	0	0	0	0.375349	0.285459	0	0.376439	0.858601	0.276211	0	0.196954	0	0	0.193731	0	0.0947363	0	0.0986867	0	0.295086	0.198614
OS03G0127700	Serine/threonine protein kinase-related domain containing protein. (Os03t0127700-01);Serine/threonine protein kinase-related domain containing protein. (Os03t0127700-02)	0.49829	0.538704	0.614635	0.273827	0.614969	0.290324	0.0227971	0.0115274	0	0.0115486	0.111626	0.0342693	0.25913	0.183283	0.449489	0.403288	0.477456	0.556479	0.0926129	0	0.0184789	0.0230703	0.168228	0.132337
OS02G0801300	Similar to Cyclin-B1-2. (Os02t0801300-01);Similar to Cyclin-B1-2. (Os02t0801300-02);Similar to Cyclin B. (Os02t0801300-03)	0.113775	0.0988249	0.149057	0.073187	0.252841	0.0938254	0.0170316	0.0739359	0.100489	0.277142	0.126122	0.0647139	0.137032	0.245562	0.0466176	0.0651058	0.0458437	0.0926666	0.0348364	0.0490345	0.0359384	0.0354962	0.0180809	0.0181191
OS03G0738400	Similar to Serine hydroxymethyltransferase, cytosolic (EC 2.1.2.1) (Serine methylase) (Glycine hydroxymethyltransferase) (SHMT). (Os03t0738400-01);Similar to Serine hydroxymethyltransferase. (Os03t0738400-02);Similar to Serine hydroxymethyltransferase. (Os03t0738400-03)	89.9497	81.42	87.2876	79.6709	75.7235	74.4813	308.162	281.378	317.093	186.095	174.165	173.422	53.2739	56.8535	58.1927	66.8606	68.0225	68.9783	74.3382	65.947	76.9592	84.5397	77.8173	79.6415
OS03G0690500	Similar to Oxidoreductase, 2OG-Fe oxygenase family protein, expressed. (Os03t0690500-00)	15.9979	16.9491	16.809	13.6524	16.8494	11.1018	46.4814	48.377	53.6203	26.9289	26.7168	28.4287	3.97722	3.91011	3.71141	4.31071	4.73426	4.27005	7.43231	7.03412	4.92476	9.67121	11.6595	8.28453
OS03G0760800	A member of the GAST (gibberellin (GA)-Stimulated Transcript) family, Control of seedling growth and &alpha;-amylase expression, Cell proliferation in meristems and panicles development (Os03t0760800-01)	194.817	172.713	156.71	131.729	101.38	115.997	6.6613	6.47621	9.11769	7.82251	8.4057	8.8131	114.472	117.342	131.219	96.5864	89.9192	81.4418	8.21106	8.36186	4.70014	7.50206	6.78385	7.22287
OS08G0270400	Similar to Cinnamyl alcohol dehydrogenase. (Os08t0270400-00)	0.208423	0.704433	0.481017	0.2101	0.352165	0.0691734	1.34618	1.22586	1.30278	1.14942	1.68154	0.94317	0.147355	0.073725	0.373473	0.51998	0.0736779	1.0291	1.46228	0.220556	0.591039	2.86957	2.27596	0.527433
OS07G0558100	Similar to Myb-related transcription factor LBM1. (Os07t0558100-00)	0.754321	0.393546	0.254181	0	0.262715	0	5.3166	5.08314	5.53524	2.84833	3.38277	2.41483	0.268725	0.13406	0.0678881	0.748591	0.341024	0.209684	0.98495	0.583524	1.217	0.986527	0.781055	0.498281
OS01G0147800	Domain of unknown function DUF547 domain containing protein. (Os01t0147800-01)	13.1718	13.6697	12.5404	9.86511	8.10766	9.87089	0.12449	0.0950379	0.150987	0.221494	0.192674	0.217446	16.7294	11.732	15.5873	13.3524	12.6693	11.8627	0.604564	0.313308	0.19167	0.376667	0.419947	0.391782
OS10G0450900	Similar to Glycine-rich cell wall structural protein 2 precursor. (Os10t0450900-02)	56.695	68.2023	81.2521	83.6894	90.2322	97.0529	11.3527	15.4794	11.4818	20.5471	16.4359	17.6992	195.542	183.079	250.92	255.262	338.851	285.025	57.3302	43.1474	50.4962	64.7309	77.0939	61.8321
OS01G0195400	Harpin-induced 1 domain containing protein. (Os01t0195400-00)	41.0008	38.9872	33.2086	39.0876	34.5229	39.1415	4.91549	5.50388	8.97102	3.19804	2.72122	2.7736	19.5062	20.3624	21.9526	26.9779	27.5476	22.7104	4.0218	2.98521	2.74667	2.86763	4.16207	4.40035
OS07G0120900	Protein of unknown function DUF1719, Oryza sativa family protein. (Os07t0120900-01)	1.80866	1.69408	1.44568	2.2801	1.47566	2.16602	0.660282	0.909817	1.03482	1.58129	1.6456	1.75347	7.04266	7.232	7.23668	6.50744	5.23719	5.08162	2.81249	2.80271	2.81467	3.35891	3.02391	3.83961
OS12G0578700	Conserved hypothetical protein. (Os12t0578700-01)	0.0299223	0.212575	0.117318	0.0586269	0.0846782	0.0885346	0.234234	0	0.175923	0.0295345	0.02999	0.0872464	1.37274	1.16732	1.46513	0.847518	0.690516	0.697324	0.765084	0.467197	0.465546	0.329728	0.462811	0.18646
OS02G0532300	Hypothetical conserved gene. (Os02t0532300-01);Alpha/beta hydrolase fold-1 domain containing protein. (Os02t0532300-02)	0.479484	0.950077	1.73338	0.264814	0.934544	0.884806	5.04212	5.01972	4.41339	2.41613	2.46749	1.48095	2.34446	2.89873	1.7707	2.01508	2.9138	3.75699	4.28516	4.68852	4.87055	8.33177	7.75894	7.83865
OS01G0115600	Similar to LRK14. (Os01t0115600-01)	1.15073	1.82166	1.78587	1.12438	0.923731	0.685248	5.2733	6.01889	4.95023	5.69795	5.49198	5.7861	0.809806	1.23468	0.854329	0.947445	0.95494	0.516801	1.85556	2.05671	1.68789	2.99293	2.92918	3.28297
OS01G0113500	Similar to Receptor-like kinase. (Os01t0113500-01)	0.168374	0.0680179	0.261258	0.161625	0.148985	0.0820153	0	0.0158207	0	0	0	0	0.755228	0.901666	1.29744	0.614865	0.737792	0.972271	0.128472	0.168719	0.0164433	0.194873	0.0982912	0.116472
OS01G0827400	Prenylated rab acceptor PRA1 family protein. (Os01t0827400-01)	9.31113	11.0555	7.51549	19.0929	21.8752	22.3479	4.41821	6.32471	6.10547	5.02393	4.57727	8.0985	60.4967	70.5254	64.7748	46.9837	57.0952	74.4747	67.5553	67.9084	80.057	37.4678	26.1355	30.0396
OS02G0570500	Similar to Cytochrome P450 family protein, expressed. (Os02t0570500-01)	0.434809	1.34166	5.55352	0.361651	1.15757	1.94265	3.98625	3.53314	4.169	6.81924	7.16374	6.18771	9.55352	9.30652	8.93474	9.94	8.16971	8.06227	7.91598	6.03386	6.42883	20.0328	16.7884	15.4935
OS10G0131550	Conserved hypothetical protein. (Os10t0131550-00)	0	0	0	0	0	0	0	0	0	0	0	0	7.4116	6.09036	4.49173	3.93785	3.36592	3.05964	0.50438	4.90358	1.52169	2.26752	1.90557	1.92769
OS01G0102000	Phosphoesterase family protein. (Os01t0102000-01)	1.40991	2.1391	1.90195	1.35611	1.27592	0.547142	0	0	0.174509	0	0.0972665	0	1.517	1.16657	1.99413	0.94323	1.55397	1.76317	0	0	0	0	0	0
OS01G0111700	Conserved hypothetical protein. (Os01t0111700-01)	0.0752511	0.151251	0.666716	0.0745193	0	0.222514	0.07396	0	0	0.0749771	0.22791	0	0.689167	2.14427	1.47357	1.39009	1.3034	1.08936	0.226762	0.74211	0.310487	0.377789	0.548951	0.626321
OS03G0120900	Similar to AP2 domain containing protein RAP2.8 (Fragment). (Os03t0120900-01)	0	0	0	0	0	0.112236	0.263159	0.383833	0.276341	0.266587	0.774129	0.609488	0	0	0	0.0780838	0	0	0.626798	0.276704	0.195398	0.460721	0.200873	0.687949
OS07G0417200	Similar to Delta 12 oleic acid desaturase FAD2. (Os07t0417200-01)	0.382831	2.78754	9.85221	0.910967	1.31849	2.65652	2.3659	1.60603	3.04478	4.70266	4.51052	6.47035	39.8947	37.0208	38.1025	40.1981	40.7854	46.745	19.5314	17.464	14.6274	41.0429	57.9309	45.73
OS02G0229900	Hypothetical conserved gene. (Os02t0229900-00)	0.509929	0	0.167707	0	0	0	12.7443	16.6179	8.10617	6.63443	7.89562	7.00187	0	0	0	0	0	0	0	0	0	0.502946	0.357344	0
OS01G0961000	Conserved hypothetical protein. (Os01t0961000-01)	10.7548	6.26499	6.95153	9.60661	9.35405	9.56348	0.72545	2.58265	2.90251	4.26336	5.47006	4.82235	5.02435	4.97341	4.11662	4.87398	4.96768	7.41352	0.187118	0	0	2.15389	1.69069	0.944712
OS09G0520550	Similar to predicted protein. (Os09t0520550-01)	0.1322	0.0672782	0.064881	0.0324129	0.0325675	0.0972355	0.370642	0.218992	0.224228	0.31281	0.253896	0.186914	0	0	0	0.165963	0.0982682	0.132612	0.283613	0.0603632	0.0978399	0.573472	0.228945	0.232247
OS01G0757500	CS domain domain containing protein. (Os01t0757500-01);Similar to Calcyclin-binding protein. (Os01t0757500-02)	66.8253	67.1386	68.6903	16.8267	17.6066	17.7457	57.297	60.9763	52.6245	15.887	18.2663	17.934	6.28337	6.90417	5.94287	7.67385	8.91073	8.45314	4.69793	7.43656	5.29214	9.17544	6.66246	7.60031
OS04G0623200	Similar to H0215F08.2 protein. (Os04t0623200-01)	9.71657	6.97704	12.8844	4.62515	4.81893	5.45378	71.8295	66.543	55.2729	55.9818	56.3181	52.2328	0.54312	2.13974	1.28578	3.89615	2.10184	4.74632	6.46107	5.68658	3.56986	9.53988	9.02851	10.4199
OS03G0580200	Lipase, GDSL domain containing protein. (Os03t0580200-01)	0	0	0	0	0	0	0.312312	0.317632	0.584476	1.29462	0.837839	0.165022	0.157861	0	0.479749	0	0.157263	0.158437	0	0	0	0.755703	0.654725	1.63953
OS02G0671300	Basic helix-loop-helix dimerisation region bHLH domain containing protein. (Os02t0671300-01)	11.3247	8.82678	7.25394	6.08645	10.6041	5.9593	19.9212	18.2119	19.7843	8.62548	11.2852	11.4116	3.3779	3.00582	2.9594	3.01523	4.46203	3.35337	8.50819	7.4621	10.7571	14.9902	15.9591	18.5286
OS11G0116400	Similar to Elongation factor P (EF-P). (Os11t0116400-01)	0.775728	0.168087	1.08123	0.698169	1.03571	0.596897	2.94787	1.25029	2.31993	4.8671	4.73198	2.58041	0.958194	1.11177	0.903647	0.503598	0.991602	1.067	1.58693	1.39847	1.80237	1.76938	1.06676	3.18572
OS11G0701600	Glycoside hydrolase, family 18, catalytic domain domain containing protein. (Os11t0701600-00)	0.427895	0	1.30782	0.441981	1.74674	0	10.025	9.89717	7.22048	2.63237	4.82715	6.7838	0	0	0	0	0	0.965116	0	0	0	0	0	0.521754
OS02G0507100	Conserved hypothetical protein. (Os02t0507100-01)	17.4213	15.854	20.9484	14.0064	23.4245	25.5632	0	0	0.249661	0	0.214379	0	14.2218	23.7325	22.5901	17.9848	19.1446	21.8987	0	1.10773	0.611506	0	0.208772	0
OS05G0497150	Hypothetical conserved gene. (Os05t0497150-01)	0.0484201	0	0.164914	0.0696662	0.0470273	0.04669	0.0899146	0	0.053345	0	0	0.0433156	0.516254	0.117784	0.785079	0.451317	0.234988	0.355266	0.0454823	0.172585	0.237571	0.04722	0.351766	0.0953736
OS01G0945300	Amino acid/polyamine transporter I family protein. (Os01t0945300-01);Amino acid/polyamine transporter I family protein. (Os01t0945300-02)	0	0	0	0	0	0	0.318914	0.224609	0.710622	3.10451	2.89474	3.23091	0	0.136584	0	0	0	0	2.44039	2.48914	1.9041	2.91195	2.35057	2.71783
OS09G0468300	Hypothetical conserved gene. (Os09t0468300-00)	11.5485	10.6686	11.0056	8.88983	7.85768	6.79397	44.907	44.1043	37.6143	19.5055	23.3026	21.4401	10.7085	12.38	8.96349	8.40613	9.29636	10.6761	44.73	48.5228	44.0888	29.2768	28.9095	32.4245
OS04G0481200	Similar to H0510A06.2 protein. (Os04t0481200-01)	1.52272	1.3315	0.699709	0.359566	0.442462	1.31183	0.0408701	0.0418677	0	0.0420507	0	0.3858	0.166545	0.0413075	0.0841945	0.125395	0.124869	0.209495	0	0	0	0	0.171551	0
OS07G0148800	Conserved hypothetical protein. (Os07t0148800-01)	22.9	19.9796	24.6139	25.2973	23.9531	25.4552	1.58431	2.00177	1.54434	2.82797	2.66843	3.04683	35.1746	39.7817	41.2099	30.1008	29.2903	29.3312	8.94415	10.4781	8.51349	6.93205	6.27752	7.79816
OS05G0586400	Protein of unknown function DUF3133 domain containing protein. (Os05t0586400-01)	2.94623	2.02871	1.37894	8.69309	6.16209	7.70553	0.079349	0.0668222	0.0630506	0.107028	0.0952607	0.143393	3.88042	4.47795	5.21005	3.3044	3.79349	2.71911	0.242797	0.218275	0.221363	0.313522	0.356664	0.277379
OS09G0416900	Armadillo-like helical domain containing protein. (Os09t0416900-00)	5.08309	3.93901	2.68769	5.38565	4.37182	4.27985	0	0	0	0	0.0499476	0	1.03342	0.925903	1.48902	1.57666	1.17428	1.28744	0	0.257152	0.0489442	0	0	0
OS05G0561400	Conserved hypothetical protein. (Os05t0561400-00)	0	0	0	3.90561	0	0	0	0	5.17562	0	0	3.89178	0	0	4.31542	0	3.91602	0	18.5516	7.43322	0	0	0	0
OS01G0132050	Hypothetical protein. (Os01t0132050-01)	0.0685225	0.169056	0.122805	0.149008	0.133424	0.161868	0.0357708	0.0900335	0.0849824	0.0543615	0.0647729	0.062206	0.122859	0.0753846	0	0.028699	0.0283068	0.085487	0.0275447	0.00868472	0.0471367	0.00928694	0	0
OS02G0799600	Conserved hypothetical protein. (Os02t0799600-01)	12.0374	8.65541	4.38267	0.706254	1.64992	1.42112	16.6292	16.8199	13.3006	14.205	10.0712	6.04649	10.8017	6.39472	3.42673	2.62571	3.0738	3.69153	17.456	16.9592	13.8481	7.89275	13.27	10.2715
OS05G0326400	Cyclin-related 2 domain containing protein. (Os05t0326400-01)	0.150803	0.0772841	0	0	0.0763288	0	0.154254	0	0	0.0791025	0.0810892	0	4.41268	3.81031	4.05514	4.85856	4.64504	4.28818	2.48336	2.92652	1.09553	1.64306	1.98953	2.08659
OS03G0131950	Hypothetical protein. (Os03t0131950-00)	0.949648	0.746681	0.556348	0	0.330162	0	1.33117	0.940913	0.849724	0.172396	0.709235	0.539088	0.174392	0	0	0.349657	0.0869726	0.265655	0.268256	0	0	0.165202	0	0
OS03G0664400	Similar to Protease inhibitor/seed storage/LTP family protein. (Os03t0664400-01);Expressed protein (With alternative splicing). (Os03t0664400-02)	9.90338	13.4383	8.81944	9.42261	8.95163	6.60776	1.26612	1.0816	0.571982	0.351819	2.93595	2.42893	6.19843	7.6281	4.69122	2.80594	6.22073	8.46777	3.99668	3.06532	1.3893	1.42533	0.95418	1.27694
OS01G0349600	Hypothetical protein. (Os01t0349600-01)	0	0	0	0	0	0	0.0837744	0	0	0	0	0	0.184972	0	0	0.459903	0.31821	0.184339	0.738742	0.419046	0.229633	0.491661	0.640478	0.651161
OS08G0241800	Similar to Plasma membrane H+-ATPase (EC 3.6.1.3). (Os08t0241800-01)	0	0.144709	0.140878	0.0476273	0	0	0.72781	0.0989274	0.891205	0.145827	0.297311	0.441996	0	0	0.346005	0.0984312	0	0	0.251181	0.664527	0.836573	0.335407	0.250818	0.350805
OS08G0183900	Similar to dihydroflavonol-4-reductase. (Os08t0183900-01)	0.22592	0.587342	0.434579	0.239463	0.024402	0.0729679	2.53922	2.6288	3.51802	1.35956	1.46424	1.36012	4.21517	4.36336	3.59334	2.90095	2.39572	3.35473	6.46404	6.80187	6.59283	4.66583	5.60692	5.2009
OS04G0352400	Peptidyl-prolyl cis-trans isomerase, FKBP-type domain containing protein. (Os04t0352400-01)	51.7641	66.5848	71.7249	5.73871	10.3205	4.43033	21.0157	20.564	24.4593	2.85346	3.28349	2.59195	0.704201	0.722821	0.20415	0.776078	0.695273	0.618549	0.472025	0.205109	0.699853	1.04121	0.759321	0.774436
OS08G0422000	Similar to CM0545.530.nc protein (Fragment). (Os08t0422000-01);Similar to CM0545.530.nc protein (Fragment). (Os08t0422000-02)	2.55744	2.19413	2.12365	2.3141	1.2663	1.99943	11.706	10.2964	12.26	12.4211	12.1881	12.2995	3.08688	4.69433	3.34866	3.18282	2.2661	2.9308	17.0639	19.2872	16.983	12.0904	12.356	12.2593
OS04G0574200	FAS1 domain domain containing protein. (Os04t0574200-01)	14.7815	12.1149	9.41171	14.6748	10.8106	14.1415	0.347626	0.203052	0.555301	0.100747	0.154638	0.102989	5.79288	7.49389	8.71771	15.9161	16.9502	13.0851	0.421618	0.881461	0.401713	0.683434	0.41575	1.19992
OS07G0601000	Similar to NADPH HC toxin reductase (Fragment). (Os07t0601000-01)	1.40573	1.64237	1.33929	1.62716	1.50984	1.29166	32.8144	29.5025	31.0243	41.0292	36.1456	37.9251	6.29766	8.49735	5.80731	3.38726	3.65552	4.07279	37.2323	42.6944	35.3242	32.131	29.5487	27.4592
OS06G0649700	Similar to DOMON domain-containing protein / dopamine beta-monooxygenase N-terminal domain-containing protein. (Os06t0649700-00)	2.82876	2.72238	4.04745	3.6591	3.38824	2.92571	0.238723	0.397642	0.485251	0.703647	0.909968	0.878237	4.33707	4.99978	3.48148	3.49316	2.74877	3.28177	1.80354	1.63671	1.64173	2.02467	1.60585	1.83527
OS02G0661600	Conserved hypothetical protein. (Os02t0661600-00)	1.31238	0.153846	0.288537	1.49189	1.19961	0.895799	0	0.154821	0	0	0	0	1.69728	0	1.08608	1.84344	1.36906	2.1651	0.161357	0.16831	0.455466	0	0	0.156704
OS04G0442800	Similar to Phragmoplast-associated kinesin-related protein 1 (Fragment). (Os04t0442800-01)	64.4704	68.2469	68.3707	70.0433	63.6791	79.4437	43.8468	47.4368	46.9838	64.0997	61.0547	60.7965	0	1.65768	0	9.57486	0	0	2.49671	0	2.05485	2.96724	0	4.88907
OS01G0559750	Hypothetical gene. (Os01t0559750-01)	168.885	132.144	127.25	98.7335	92.6082	95.5847	140.655	125.212	167.062	58.1999	63.2741	65.6096	34.7446	21.2796	25.2431	49.5092	38.9411	26.97	24.1557	30.714	16.9748	23.6911	28.9036	22.5239
OS01G0975300	MYB-related transcription factor, Drought and salinity tolerance (Os01t0975300-01);Similar to Myb factor protein. (Os01t0975300-02)	131.078	179.841	179.435	105.454	134.501	105.673	211.297	236.139	196.854	205.347	210.504	217.285	48.273	50.5774	52.3146	43.2667	37.9213	33.9384	209.128	211.443	135.334	175.829	202.764	139.377
OS01G0959750	Conserved hypothetical protein. (Os01t0959750-00)	0.58613	0.42277	1.84032	1.07668	4.05624	2.20965	3.18974	2.47385	2.96393	10.3707	8.71531	12.4176	0.846372	0.516448	0.347006	0.337922	0.82793	0.490427	0.751754	0.290245	0	2.90475	1.07155	3.88454
OS07G0489800	Beta-grasp fold, ferredoxin-type domain containing protein. (Os07t0489800-01)	0.691189	0.531101	0.429984	10.8796	9.56653	10.248	2.17265	1.41716	1.60163	32.629	34.2393	31.1472	18.0534	23.2221	22.8769	18.5922	18.686	22.274	55.7844	65.1896	50.2035	52.2313	39.7813	48.1903
OS02G0643200	Transcription factor, DNA-binding intermediate protein for SLR1, Modulation of gibberellin signaling pathway, Regulation of plant growth and development (Os02t0643200-01)	2.34052	3.21041	2.66548	1.00111	1.1784	1.26173	0	0.0514025	0	0	0	0	1.79086	0.305588	0.468307	1.08958	1.13629	0.56854	0	0	0	0	0.10618	0
OS07G0448600	Hypothetical protein. (Os07t0448600-00)	0	0	0	0	0.434708	0	0.555257	0.113437	0.820497	0.678618	0.690383	0.114157	0	0	0	0	0	0	0	0	0.114133	0.43438	0.694515	0.231238
OS06G0216700	Cupredoxin domain containing protein. (Os06t0216700-01)	280.555	306.073	315.234	225.019	277.913	222.51	205.893	186.118	191.883	116.106	130.151	136.777	31.5657	30.004	22.0211	35.3564	50.3423	53.4353	16.489	26.5791	26.9685	51.6479	38.8804	34.3525
OS01G0771200	Similar to Mal d 1-associated protein. (Os01t0771200-01)	29.8054	31.5337	31.7762	13.9934	19.765	14.8347	32.2912	31.2321	34.7051	12.5916	12.8108	16.7652	13.2122	11.243	11.1595	15.3319	14.9432	15.3682	8.65847	8.53033	9.35433	9.91065	12.5079	13.0198
OS01G0546100	Similar to nodulin-like protein. (Os01t0546100-01)	0	0	0	0.175238	0	0.0442456	0.167816	0.381053	0.302722	0	0	0.126954	0	0	0	0	0	0	0.0429292	0.0812895	0	0.0440795	0	0
OS07G0532800	Peptidase A1 domain containing protein. (Os07t0532800-00)	0.0663552	0.55516	0.393203	0	0	0.0674744	0	0	0	0.0701643	0.580201	0.36049	0.141484	0.0697755	0.641849	0.424785	0.350602	1.27996	0.8694	0.373853	0.209327	1.53772	1.86368	1.5866
OS07G0657300	Hypothetical protein. (Os07t0657300-01)	0	0	0.0420768	0.172595	0.0868369	0.429564	0	0.0443701	0	0.178887	0.0456211	0.225884	0.317021	0.314023	0.641263	0.4515	0.0446635	0.581749	0.0452518	0.0916558	0.0448379	0.0855864	0.183449	0.138616
OS09G0499300	Hypothetical conserved gene. (Os09t0499300-00)	11.4604	1.73209	6.54452	7.64037	8.97077	12.0741	1.376	1.5505	0.858501	2.00314	2.36465	1.59127	7.71633	6.07694	8.37523	11.7313	11.2779	7.56978	0.72378	2.21454	0.555356	1.58909	0.97818	2.56481
OS10G0360100	Similar to Sugar transporter protein. (Os10t0360100-01);Conserved hypothetical protein. (Os10t0360100-02)	0.568881	0.293892	0.0572529	10.7428	6.68694	7.19093	0	0	0.151161	0.123922	0.190262	0.253519	40.7354	48.2603	47.5892	63.1133	63.4687	89.531	1.29479	0.462649	1.02375	0.414014	0.762358	1.01807
OS01G0105900	Carbohydrate/purine kinase domain containing protein. (Os01t0105900-01)	3.9577	4.15673	6.32853	5.98432	5.71851	6.77576	27.2842	27.3422	29.6131	34.9689	33.8217	32.4413	22.2894	23.215	27.2674	19.1565	20.3125	15.9508	49.5482	50.6127	47.0086	35.3068	34.6205	37.2806
OS05G0170200	Similar to Universal stress protein. (Os05t0170200-01);Similar to universal stress protein family protein. (Os05t0170200-02)	21.4065	18.0832	22.1079	11.957	18.7456	8.60961	43.4466	45.062	32.4513	15.1379	15.8167	15.1968	3.26916	4.14095	1.88244	3.20812	3.31259	4.32922	14.6272	14.3233	11.5099	10.8175	18.949	13.2115
OS07G0485000	Similar to Trehalose-6-phosphate phosphatase. (Os07t0485000-01)	0.0147788	0	0	0.0138821	0	0	0.0526419	0.185987	0.141533	0.269586	0.207839	0.22476	0.0703215	0.0560335	0	0	0	0	0.283226	0.03771	0.264974	0.382605	0.24592	0.36624
OS02G0779300	Conserved hypothetical protein. (Os02t0779300-01)	0.536104	0	0	0	0.186086	0.719728	1.47462	2.05408	5.28269	1.14392	5.05555	2.11277	1.10905	1.85462	1.50537	1.31383	1.11747	2.57851	2.47778	3.07711	3.92465	2.16957	1.93354	5.77435
OS11G0660000	Sodium/calcium exchanger membrane region domain containing protein. (Os11t0660000-01)	9.62082	7.3367	8.52948	7.623	6.85883	8.11356	7.04862	4.96582	7.56414	3.211	4.32496	3.14774	16.4961	13.3617	15.8996	8.73888	8.59061	8.69672	2.84864	3.29129	3.3476	2.89185	3.66933	2.19774
OS08G0539100	Zinc finger, DHHC-type domain containing protein. (Os08t0539100-01)	5.38472	4.28683	5.4625	6.46068	4.57201	5.39733	0.682666	1.0981	0.863536	1.34336	1.48669	1.5234	6.95038	5.52946	5.88218	5.89049	7.25524	7.43265	0.776932	0.538973	0.829133	0.910146	1.56903	1.72229
OS07G0538700	Hypothetical conserved gene. (Os07t0538700-01)	0	0.0470955	0	0	0.0228728	0	0.243579	0.0449656	0.0801757	0.2011	0.11391	0.0879261	0	0.160971	0.0466709	0.0232182	0	0.0230476	0.0457004	0.0892593	0.046148	0.292963	0.0691452	0.186185
OS12G0563200	Plastid ribosomal small subunit protein S6, Chloroplast development at low temperature (Os12t0563200-01)	0.462416	0	0.317059	0.210749	0	0.103432	0.103914	0.584097	0.580687	0.20404	0.840987	0.696431	21.0573	17.6584	17.7658	13.8674	18.8401	13.6148	19.8684	23.3721	23.2761	20.5825	21.8411	23.0116
OS03G0643250	Similar to Hydrolase-like protein. (Os03t0643250-00)	0.470095	0	0	0	0.172469	0.0573841	0.112125	0.113484	0.539236	0.112269	0.171146	0.334637	0	0	0	0	0	0	0.11294	0	0.0583181	0	0	0
OS05G0141800	Similar to S-adenosylmethionine decarboxylase proenzyme. (Os05t0141800-00)	0	0	0.732048	0	0.508058	0.375933	0	0.130471	0.161129	0.533973	0.138599	0.829447	0.390438	1.16029	1.97457	1.71044	1.83087	2.51421	1.49932	1.97976	1.42113	3.16241	5.20672	1.60463
OS04G0589700	Zinc finger, RING/FYVE/PHD-type domain containing protein. (Os04t0589700-01)	0.480134	0.141791	0.273717	0.140321	0.211443	0	0.216728	0.148658	0.181718	0.0741857	0.151453	0	0.297422	0.44057	0.149862	0.0736671	0.219127	0	1.13516	0.62413	0.36964	0.846747	0.457388	0.611643
OS01G0557500	Cation/proton exchanger 1a. (Os01t0557500-01)	575.37	588.622	564.218	147.585	185.649	169.179	226.054	240.648	235.912	131.319	128.512	118.365	588.284	584.302	549.319	221.006	204.611	315.025	51.6218	60.9219	55.3135	84.0139	83.2166	76.7667
OS06G0104300	Similar to Pectinesterase-like protein. (Os06t0104300-01)	2.47802	1.38696	2.86699	3.97961	3.00616	3.42403	0.170443	0.206484	0.0610442	0.034261	0.297678	0.0848165	6.12606	4.95826	6.77229	6.6373	7.29859	6.5992	0.734398	0.670451	0.496767	0.719721	1.05213	1.09571
OS06G0597900	SOUL haem-binding protein domain containing protein. (Os06t0597900-01)	5.34088	4.19614	4.80148	3.79941	3.35615	3.5931	24.0403	19.1502	27.6244	17.1711	16.8331	16.5128	2.42444	3.22364	2.0038	4.03095	5.00904	3.45663	3.25339	4.16314	3.79261	6.25525	6.63358	4.32889
OS11G0701500	Similar to Class III chitinase homologue (OsChib3H-g) (Fragment). (Os11t0701500-01)	0.701409	0	0.206533	0.425937	0	0	1.93887	2.65209	1.22122	2.66527	2.24553	2.04415	1.44983	3.84368	1.34643	1.221	3.51858	7.67004	6.1462	5.35958	7.39221	8.85173	11.573	10.3429
OS12G0242900	DNA polymerase alpha, subunit B domain containing protein. (Os12t0242900-01)	0.0616184	0.124116	0	0	0.0601885	0.02963	0	0	0	0.0286564	0	0.0562121	0.149831	0.464614	0.272733	0.584559	0.461705	0.580308	0.14518	0	0.237938	0.26582	0.207025	0.467688
OS05G0429500	Similar to dienelactone hydrolase family protein. (Os05t0429500-01);Dienelactone hydrolase domain containing protein. (Os05t0429500-02)	24.854	27.0319	26.2885	45.3712	36.1563	42.7935	104.791	113.183	101.627	170.923	186.561	165.218	36.0576	31.2205	34.728	46.4278	34.3986	26.5105	149.028	204.582	143.543	167.366	110.27	152.281
OS12G0127200	Harpin-induced 1 domain containing protein. (Os12t0127200-01)	1.33859	1.78707	3.78534	1.16891	1.56464	2.60047	1.20024	0.819808	1.25153	0.820471	0.421948	1.03954	0.503904	0.599282	0	0.600585	2.18218	1.30059	1.25057	0.747811	0.906806	1.63173	0.928656	0.82501
OS11G0428800	Cupredoxin domain containing protein. (Os11t0428800-01)	20.027	23.1512	20.4714	7.11572	5.88608	10.8986	2.93652	5.71567	2.95801	3.31373	0.925982	2.20446	36.8086	46.8288	50.2657	49.8092	56.5712	68.561	1.14177	2.71367	0.720665	1.28492	3.6339	6.71607
[truncated: 5,865 more rows]
